# Supplementary material for: Six new species of the braconid wasps of the genus Aleiodes Wesmael (Hymenoptera, Braconidae, Rogadinae) from the Korean Peninsula
Source: Zookeys. 2026 Jun 24;1283:1–36. doi: 10.3897/zookeys.1283.193979 (PMC13324410; doi:10.3897/zookeys.1283.193979)
Supplement: XML Treatment for Aleiodes [file zookeys.1283.193979-treatment1.xml]

<!DOCTYPE tp:taxon-treatment
  PUBLIC "-//TaxonX//DTD Taxonomic Treatment Publishing DTD v0 20100105//EN" "tax-treatment-NSO.dtd">
<tp:taxon-treatment xmlns:tp="http://www.plazi.org/taxpub"><tp:treatment-meta><kwd-group><label>Taxon classification</label><kwd>
                <named-content content-type="kingdom">Animalia</named-content>
              </kwd><kwd>
                <named-content content-type="order">Hymenoptera</named-content>
              </kwd><kwd>
                <named-content content-type="family">Braconidae</named-content>
              </kwd></kwd-group><mixed-citation publication-type="journal"><person-group><name><surname>Belokobylskij</surname><given-names>Sergey A.</given-names></name><name><surname>Ku</surname><given-names>Deokseo</given-names></name><name><surname>Lee</surname><given-names>Hye-Rin</given-names></name></person-group><article-title>Six new species of the braconid wasps of the genus <italic><tp:taxon-name><tp:taxon-name-part taxon-name-part-type="genus" reg="Aleiodes">Aleiodes</tp:taxon-name-part></tp:taxon-name></italic> Wesmael (<tp:taxon-name><tp:taxon-name-part taxon-name-part-type="order" reg="Hymenoptera">Hymenoptera</tp:taxon-name-part></tp:taxon-name>, <tp:taxon-name><tp:taxon-name-part taxon-name-part-type="family" reg="Braconidae">Braconidae</tp:taxon-name-part></tp:taxon-name>, <tp:taxon-name><tp:taxon-name-part taxon-name-part-type="subfamily" reg="Rogadinae">Rogadinae</tp:taxon-name-part></tp:taxon-name>) from the Korean Peninsula</article-title><source>Zookeys</source><day>24</day><month>06</month><year>2026</year><volume>1283</volume><fpage>1</fpage><lpage>36</lpage><pub-id pub-id-type="doi">10.3897/zookeys.1283.193979</pub-id></mixed-citation></tp:treatment-meta><tp:nomenclature><label>Genus</label><tp:taxon-name><object-id xmlns:xlink="http://www.w3.org/1999/xlink" content-type="arpha" xlink:type="simple">58C06232-0339-58D7-A84F-0454D490BDD5</object-id>
                    		<tp:taxon-name-part taxon-name-part-type="genus" reg="Aleiodes">Aleiodes</tp:taxon-name-part>
                    	</tp:taxon-name><tp:taxon-authority>Wesmael, 1838</tp:taxon-authority><tp:nomenclature-citation-list><tp:nomenclature-citation><tp:taxon-name>
                  <tp:taxon-name-part taxon-name-part-type="genus" reg="Aleiodes">Aleiodes</tp:taxon-name-part>
                </tp:taxon-name><comment> Wesmael, 1838: 194; <xref ref-type="bibr" rid="B41">Shenefelt 1975</xref>: 1163; <xref ref-type="bibr" rid="B31">Papp 1985a</xref>: 143; <xref ref-type="bibr" rid="B37">Shaw and Huddleston 1991</xref>: 95 (biology); <xref ref-type="bibr" rid="B48">van Achterberg 1991</xref>: 24; <xref ref-type="bibr" rid="B6">Belokobylskij 2000</xref>: 18; <xref ref-type="bibr" rid="B57">Zaldívar-Riverón et al. 2004</xref>: 225; <xref ref-type="bibr" rid="B58">Zaldívar-Riverón et al. 2008</xref>: 329 (phylogeny); <xref ref-type="bibr" rid="B12">Butcher et al. 2012</xref>: 6; <xref ref-type="bibr" rid="B50">van Achterberg and Shaw 2016</xref>: 8; <xref ref-type="bibr" rid="B56">Yu et al. 2016</xref>; <xref ref-type="bibr" rid="B51">van Achterberg et al. 2020</xref>: 12.</comment></tp:nomenclature-citation><tp:nomenclature-citation><tp:taxon-name>
                  <tp:taxon-name-part taxon-name-part-type="genus" reg="Petalodes">Petalodes</tp:taxon-name-part>
                </tp:taxon-name><comment> Wesmael, 1838: 123; <xref ref-type="bibr" rid="B41">Shenefelt 1975</xref>: 1209; <xref ref-type="bibr" rid="B47">Tobias 1976</xref>: 90; <xref ref-type="bibr" rid="B48">van Achterberg 1991</xref>: 24 (as synonym of <tp:taxon-name><tp:taxon-name-part taxon-name-part-type="genus" reg="Aleiodes">Aleiodes</tp:taxon-name-part></tp:taxon-name> Wesmael, 1838); <xref ref-type="bibr" rid="B6">Belokobylskij 2000</xref>: 94 (as valid genus); <xref ref-type="bibr" rid="B50">van Achterberg and Shaw 2016</xref>: 8. [Type species: <tp:taxon-name><tp:taxon-name-part taxon-name-part-type="genus" reg="Petalodes">Petalodes</tp:taxon-name-part> <tp:taxon-name-part taxon-name-part-type="species" reg="unicolor">unicolor</tp:taxon-name-part></tp:taxon-name> Wesmael, 1838 (= <tp:taxon-name><tp:taxon-name-part taxon-name-part-type="genus" reg="Aleiodes">Aleiodes</tp:taxon-name-part> <tp:taxon-name-part taxon-name-part-type="species" reg="compressor">compressor</tp:taxon-name-part></tp:taxon-name> (Herrich-Schäffer, 1838)].</comment></tp:nomenclature-citation><tp:nomenclature-citation><tp:taxon-name>
                  <tp:taxon-name-part taxon-name-part-type="genus" reg="Nebartha">Nebartha</tp:taxon-name-part>
                </tp:taxon-name><comment> Walker, 1860: 310; <xref ref-type="bibr" rid="B41">Shenefelt 1975</xref>: 1216; <xref ref-type="bibr" rid="B48">van Achterberg 1991</xref>: 24 (as synonym of <tp:taxon-name><tp:taxon-name-part taxon-name-part-type="genus" reg="Aleiodes">Aleiodes</tp:taxon-name-part></tp:taxon-name>). (Type species: <tp:taxon-name><tp:taxon-name-part taxon-name-part-type="genus" reg="Nebartha">Nebartha</tp:taxon-name-part> <tp:taxon-name-part taxon-name-part-type="species" reg="macropodides">macropodides</tp:taxon-name-part></tp:taxon-name> Walker, 1860).</comment></tp:nomenclature-citation><tp:nomenclature-citation><tp:taxon-name>
                  <tp:taxon-name-part taxon-name-part-type="genus" reg="Tetrasphaeropyx">Tetrasphaeropyx</tp:taxon-name-part>
                </tp:taxon-name><comment> Ashmead, 1889: 634; <xref ref-type="bibr" rid="B41">Shenefelt 1975</xref>: 1260; <xref ref-type="bibr" rid="B20">Fortier and Sherman 2008</xref>: 445 (as subgenus of <tp:taxon-name><tp:taxon-name-part taxon-name-part-type="genus" reg="Aleiodes">Aleiodes</tp:taxon-name-part></tp:taxon-name>); <xref ref-type="bibr" rid="B58">Zaldívar-Riverón et al. 2008</xref>: 329. (Type species: <tp:taxon-name><tp:taxon-name-part taxon-name-part-type="genus" reg="Rogas">Rogas</tp:taxon-name-part> <tp:taxon-name-part taxon-name-part-type="species" reg="pilosus">pilosus</tp:taxon-name-part></tp:taxon-name> Cresson, 1872).</comment></tp:nomenclature-citation><tp:nomenclature-citation><tp:taxon-name>
                  <tp:taxon-name-part taxon-name-part-type="genus" reg="Neorhogas">Neorhogas</tp:taxon-name-part>
                </tp:taxon-name><comment> Szépligeti, 1906: 605; <xref ref-type="bibr" rid="B41">Shenefelt 1975</xref>: 1205; <xref ref-type="bibr" rid="B48">van Achterberg 1991</xref>: 24 (as subgenus of <tp:taxon-name><tp:taxon-name-part taxon-name-part-type="genus" reg="Aleiodes">Aleiodes</tp:taxon-name-part></tp:taxon-name>); <xref ref-type="bibr" rid="B6">Belokobylskij 2000</xref>: 23; <xref ref-type="bibr" rid="B58">Zaldívar-Riverón et al. 2008</xref>: 329. [Type species: <tp:taxon-name><tp:taxon-name-part taxon-name-part-type="genus" reg="Neorhogas">Neorhogas</tp:taxon-name-part> <tp:taxon-name-part taxon-name-part-type="species" reg="luteus">luteus</tp:taxon-name-part></tp:taxon-name> Szépligeti, 1906 (= <tp:taxon-name><tp:taxon-name-part taxon-name-part-type="genus" reg="Rogas">Rogas</tp:taxon-name-part> <tp:taxon-name-part taxon-name-part-type="species" reg="praetor">praetor</tp:taxon-name-part></tp:taxon-name> Reinhard, 1863)].</comment></tp:nomenclature-citation><tp:nomenclature-citation><tp:taxon-name>
                  <tp:taxon-name-part taxon-name-part-type="genus" reg="Chelonorhogas">Chelonorhogas</tp:taxon-name-part>
                </tp:taxon-name><comment> Enderlein, 1912a: 258; <xref ref-type="bibr" rid="B41">Shenefelt 1975</xref>: 1187; <xref ref-type="bibr" rid="B48">van Achterberg 1991</xref>: 24 (as subgenus of <tp:taxon-name><tp:taxon-name-part taxon-name-part-type="genus" reg="Aleiodes">Aleiodes</tp:taxon-name-part></tp:taxon-name>); <xref ref-type="bibr" rid="B6">Belokobylskij 2000</xref>: 23; <xref ref-type="bibr" rid="B58">Zaldívar-Riverón et al. 2008</xref>: 329. [Type species: <tp:taxon-name><tp:taxon-name-part taxon-name-part-type="genus" reg="Chelonorhogas">Chelonorhogas</tp:taxon-name-part> <tp:taxon-name-part taxon-name-part-type="species" reg="rufithorax">rufithorax</tp:taxon-name-part></tp:taxon-name> Enderlein, 1912 (= <tp:taxon-name><tp:taxon-name-part taxon-name-part-type="genus" reg="Aleiodes">A.</tp:taxon-name-part> <tp:taxon-name-part taxon-name-part-type="species" reg="convexus">convexus</tp:taxon-name-part></tp:taxon-name> van Achterberg, 1991)].</comment></tp:nomenclature-citation><tp:nomenclature-citation><tp:taxon-name>
                  <tp:taxon-name-part taxon-name-part-type="genus" reg="Eucystomastax">Eucystomastax</tp:taxon-name-part>
                </tp:taxon-name><comment> Brues, 1912: 223; <xref ref-type="bibr" rid="B38">Shaw 1993</xref>: 5 (as subgenus of <tp:taxon-name><tp:taxon-name-part taxon-name-part-type="genus" reg="Aleiodes">Aleiodes</tp:taxon-name-part></tp:taxon-name>); <xref ref-type="bibr" rid="B57">Zaldívar-Riverón et al. 2004</xref>: 225. [Type species: <tp:taxon-name><tp:taxon-name-part taxon-name-part-type="genus" reg="Eucystomastax">Eucystomastax</tp:taxon-name-part> <tp:taxon-name-part taxon-name-part-type="species" reg="bicolor">bicolor</tp:taxon-name-part></tp:taxon-name> Brues, 1912 (= <tp:taxon-name><tp:taxon-name-part taxon-name-part-type="genus" reg="Rogas">Rogas</tp:taxon-name-part> <tp:taxon-name-part taxon-name-part-type="species" reg="melanopterus">melanopterus</tp:taxon-name-part></tp:taxon-name> Erichson, 1848)].</comment></tp:nomenclature-citation><tp:nomenclature-citation><tp:taxon-name>
                  <tp:taxon-name-part taxon-name-part-type="genus" reg="Leluthinus">Leluthinus</tp:taxon-name-part>
                </tp:taxon-name><comment> Enderlein, 1912b: 96; <xref ref-type="bibr" rid="B41">Shenefelt 1975</xref>: 1202; <xref ref-type="bibr" rid="B48">van Achterberg 1991</xref>: 24 (as synonym of <tp:taxon-name><tp:taxon-name-part taxon-name-part-type="genus" reg="Aleiodes">Aleiodes</tp:taxon-name-part></tp:taxon-name>). (Type species: <tp:taxon-name><tp:taxon-name-part taxon-name-part-type="genus" reg="Leluthinus">Leluthinus</tp:taxon-name-part> <tp:taxon-name-part taxon-name-part-type="species" reg="lividus">lividus</tp:taxon-name-part></tp:taxon-name> Enderlein, 1912).</comment></tp:nomenclature-citation><tp:nomenclature-citation><tp:taxon-name>
                  <tp:taxon-name-part taxon-name-part-type="genus" reg="Aleirhogas">Aleirhogas</tp:taxon-name-part>
                </tp:taxon-name><comment> Baker, 1917b: 383, 411; <xref ref-type="bibr" rid="B41">Shenefelt 1975</xref>: 1185; <xref ref-type="bibr" rid="B48">van Achterberg 1991</xref>: 24 (as synonym of <tp:taxon-name><tp:taxon-name-part taxon-name-part-type="genus" reg="Aleiodes">Aleiodes</tp:taxon-name-part></tp:taxon-name>). [Type species: <tp:taxon-name><tp:taxon-name-part taxon-name-part-type="genus" reg="Rhogas">Rhogas</tp:taxon-name-part> (<tp:taxon-name-part taxon-name-part-type="subgenus" reg="Aleirhogas">Aleirhogas</tp:taxon-name-part>) <tp:taxon-name-part taxon-name-part-type="species" reg="schultzei">schultzei</tp:taxon-name-part></tp:taxon-name> Baker, 1917].</comment></tp:nomenclature-citation><tp:nomenclature-citation><tp:taxon-name>
                  <tp:taxon-name-part taxon-name-part-type="genus" reg="Hemigyroneuron">Hemigyroneuron</tp:taxon-name-part>
                </tp:taxon-name><comment> Baker, 1917a: 284, 322; <xref ref-type="bibr" rid="B58">Zaldívar-Riverón et al. 2008</xref>: 329 (as subgenus of <tp:taxon-name><tp:taxon-name-part taxon-name-part-type="genus" reg="Aleiodes">Aleiodes</tp:taxon-name-part></tp:taxon-name>); <xref ref-type="bibr" rid="B10">Butcher and Quicke 2011</xref>: 1405; <xref ref-type="bibr" rid="B11">Butcher and Quicke 2015</xref>: 275. (Type species: <tp:taxon-name><tp:taxon-name-part taxon-name-part-type="genus" reg="Hemigyroneuron">Hemigyroneuron</tp:taxon-name-part> <tp:taxon-name-part taxon-name-part-type="species" reg="speciosus">speciosus</tp:taxon-name-part></tp:taxon-name> Baker, 1917).</comment></tp:nomenclature-citation><tp:nomenclature-citation><tp:taxon-name>
                  <tp:taxon-name-part taxon-name-part-type="genus" reg="Heterogamoides">Heterogamoides</tp:taxon-name-part>
                </tp:taxon-name><comment> Fullaway, 1919: 43; <xref ref-type="bibr" rid="B41">Shenefelt 1975</xref>: 1188; <xref ref-type="bibr" rid="B48">van Achterberg 1991</xref>: 24 (as synonym of <tp:taxon-name><tp:taxon-name-part taxon-name-part-type="genus" reg="Aleiodes">Aleiodes</tp:taxon-name-part></tp:taxon-name>). (Type species: <tp:taxon-name><tp:taxon-name-part taxon-name-part-type="genus" reg="Heterogamoides">Heterogamoides</tp:taxon-name-part> <tp:taxon-name-part taxon-name-part-type="species" reg="muirii">muirii</tp:taxon-name-part></tp:taxon-name> Fullaway, 1919).</comment></tp:nomenclature-citation><tp:nomenclature-citation><tp:taxon-name>
                  <tp:taxon-name-part taxon-name-part-type="genus" reg="Cordylorhogas">Cordylorhogas</tp:taxon-name-part>
                </tp:taxon-name><comment> Enderlein, 1920: 153; <xref ref-type="bibr" rid="B41">Shenefelt 1975</xref>: 1195; <xref ref-type="bibr" rid="B48">van Achterberg 1991</xref>: 31; <xref ref-type="bibr" rid="B57">Zaldívar-Riverón et al. 2004</xref>: 232; <xref ref-type="bibr" rid="B58">Zaldívar-Riverón et al. 2008</xref>: 329 (as synonym of subgenus <tp:taxon-name><tp:taxon-name-part taxon-name-part-type="genus" reg="Aleiodes">Aleiodes</tp:taxon-name-part></tp:taxon-name>). (Type species: <tp:taxon-name><tp:taxon-name-part taxon-name-part-type="genus" reg="Cordylorhogas">Cordylorhogas</tp:taxon-name-part> <tp:taxon-name-part taxon-name-part-type="species" reg="trifasciatus">trifasciatus</tp:taxon-name-part></tp:taxon-name> Enderlein, 1920).</comment></tp:nomenclature-citation><tp:nomenclature-citation><tp:taxon-name>
                  <tp:taxon-name-part taxon-name-part-type="genus" reg="Hyperstemma">Hyperstemma</tp:taxon-name-part>
                </tp:taxon-name><comment> Shestakov, 1940: 10; <xref ref-type="bibr" rid="B41">Shenefelt 1975</xref>: 1200; <xref ref-type="bibr" rid="B48">van Achterberg 1991</xref>: 24 (as synonym of <tp:taxon-name><tp:taxon-name-part taxon-name-part-type="genus" reg="Aleiodes">Aleiodes</tp:taxon-name-part></tp:taxon-name>). (Type species: <tp:taxon-name><tp:taxon-name-part taxon-name-part-type="genus" reg="Hyperstemma">Hyperstemma</tp:taxon-name-part> <tp:taxon-name-part taxon-name-part-type="species" reg="chlorotica">chlorotica</tp:taxon-name-part></tp:taxon-name> Shestakov, 1940).</comment></tp:nomenclature-citation><tp:nomenclature-citation><tp:taxon-name>
                  <tp:taxon-name-part taxon-name-part-type="genus" reg="Dimorphomastax">Dimorphomastax</tp:taxon-name-part>
                </tp:taxon-name><comment> Shenefelt, 1979: 131; <xref ref-type="bibr" rid="B40">Shaw et al. 1998</xref>: 66 (as synonym of <tp:taxon-name><tp:taxon-name-part taxon-name-part-type="genus" reg="Aleiodes">Aleiodes</tp:taxon-name-part></tp:taxon-name>). [Type species: <tp:taxon-name><tp:taxon-name-part taxon-name-part-type="genus" reg="Dimorphomastax">Dimorphomastax</tp:taxon-name-part> <tp:taxon-name-part taxon-name-part-type="species" reg="peculiaris">peculiaris</tp:taxon-name-part></tp:taxon-name> Shenefelt, 1979 (= <tp:taxon-name><tp:taxon-name-part taxon-name-part-type="genus" reg="Aleiodes">Aleiodes</tp:taxon-name-part> <tp:taxon-name-part taxon-name-part-type="species" reg="atriceps">atriceps</tp:taxon-name-part></tp:taxon-name> Cresson, 1869)].</comment></tp:nomenclature-citation><tp:nomenclature-citation><tp:taxon-name>
                  <tp:taxon-name-part taxon-name-part-type="genus" reg="Pholichora">Pholichora</tp:taxon-name-part>
                </tp:taxon-name><comment> van Achterberg, 1991: 48; <xref ref-type="bibr" rid="B36">Quicke and Shaw 2005</xref>: 532; <xref ref-type="bibr" rid="B58">Zaldívar-Riverón et al. 2008</xref>: 329 (as synonym of <tp:taxon-name><tp:taxon-name-part taxon-name-part-type="genus" reg="Aleiodes">Aleiodes</tp:taxon-name-part></tp:taxon-name>); <xref ref-type="bibr" rid="B10">Butcher and Quicke 2011</xref>: 1405 (as synonym of subgenus <tp:taxon-name><tp:taxon-name-part taxon-name-part-type="genus" reg="Hemigyroneuron">Hemigyroneuron</tp:taxon-name-part></tp:taxon-name>); <xref ref-type="bibr" rid="B12">Butcher et al. 2012</xref>: 9. (Type species: <tp:taxon-name><tp:taxon-name-part taxon-name-part-type="genus" reg="Hemigyroneuron">Hemigyroneuron</tp:taxon-name-part> <tp:taxon-name-part taxon-name-part-type="species" reg="madagascariensis">madagascariensis</tp:taxon-name-part></tp:taxon-name> Granger, 1949).</comment></tp:nomenclature-citation><tp:nomenclature-citation><tp:taxon-name>
                  <tp:taxon-name-part taxon-name-part-type="subgenus" reg="Arcaleiodes">Arcaleiodes</tp:taxon-name-part>
                </tp:taxon-name><comment> Chen &amp; He, 1997: 60; <xref ref-type="bibr" rid="B6">Belokobylskij 2000</xref>: 23 (as subgenus of <tp:taxon-name><tp:taxon-name-part taxon-name-part-type="genus" reg="Aleiodes">Aleiodes</tp:taxon-name-part></tp:taxon-name>); <xref ref-type="bibr" rid="B58">Zaldívar-Riverón et al. 2008</xref>: 329; <xref ref-type="bibr" rid="B12">Butcher et al. 2012</xref>: 18. (Type species: <tp:taxon-name><tp:taxon-name-part taxon-name-part-type="genus" reg="Aleiodes">Aleiodes</tp:taxon-name-part> <tp:taxon-name-part taxon-name-part-type="species" reg="unifasciatus">unifasciatus</tp:taxon-name-part></tp:taxon-name> Chen &amp; He, 1991).</comment></tp:nomenclature-citation><tp:nomenclature-citation><tp:taxon-name>
                  <tp:taxon-name-part taxon-name-part-type="genus" reg="Vietorogas">Vietorogas</tp:taxon-name-part>
                </tp:taxon-name><comment> Long &amp; van Achterberg, 2008: 313; <xref ref-type="bibr" rid="B12">Butcher et al. 2012</xref>: 15–17 (as synonym of <tp:taxon-name><tp:taxon-name-part taxon-name-part-type="genus" reg="Aleiodes">Aleiodes</tp:taxon-name-part></tp:taxon-name>). (Type species: <tp:taxon-name><tp:taxon-name-part taxon-name-part-type="genus" reg="Vietorogas">Vietorogas</tp:taxon-name-part> <tp:taxon-name-part taxon-name-part-type="species" reg="bachma">bachma</tp:taxon-name-part></tp:taxon-name> Long, 2008).</comment></tp:nomenclature-citation></tp:nomenclature-citation-list></tp:nomenclature><tp:treatment-sec sec-type="Type species"><title>Type species.</title><p>(designated by <xref ref-type="bibr" rid="B52">Viereck 1914</xref>): <italic><tp:taxon-name><tp:taxon-name-part taxon-name-part-type="genus" reg="Aleiodes">Aleiodes</tp:taxon-name-part> <tp:taxon-name-part taxon-name-part-type="species" reg="heterogaster">heterogaster</tp:taxon-name-part></tp:taxon-name></italic> Wesmael, 1838 [= <italic><tp:taxon-name><tp:taxon-name-part taxon-name-part-type="genus" reg="Rogas">Rogas</tp:taxon-name-part> <tp:taxon-name-part taxon-name-part-type="species" reg="albitibia">albitibia</tp:taxon-name-part></tp:taxon-name></italic> Herrich-Schäffer, 1838]. Type locality Belgium.</p></tp:treatment-sec><ref-list><ref id="B41"><mixed-citation xmlns:xlink="http://www.w3.org/1999/xlink" xlink:type="simple">Shenefelt RD (1975) <tp:taxon-name><tp:taxon-name-part taxon-name-part-type="family">Braconidae</tp:taxon-name-part></tp:taxon-name> 8. <tp:taxon-name><tp:taxon-name-part taxon-name-part-type="subfamily">Exothecinae</tp:taxon-name-part></tp:taxon-name>, <tp:taxon-name><tp:taxon-name-part taxon-name-part-type="subfamily">Rogadinae</tp:taxon-name-part></tp:taxon-name>. Hymenopterorum Catalogus (nova edition), pars 12: 1115–1262.</mixed-citation></ref><ref id="B31"><mixed-citation xmlns:xlink="http://www.w3.org/1999/xlink" xlink:type="simple">Papp J (1985a) Contributions to the Braconid fauna of Hungary, VII. <tp:taxon-name><tp:taxon-name-part taxon-name-part-type="subfamily">Rogadinae</tp:taxon-name-part></tp:taxon-name> (<tp:taxon-name><tp:taxon-name-part taxon-name-part-type="order">Hymenoptera</tp:taxon-name-part></tp:taxon-name>: <tp:taxon-name><tp:taxon-name-part taxon-name-part-type="family">Braconidae</tp:taxon-name-part></tp:taxon-name>). Folia Entomologica Hungarica 46: 143–164.</mixed-citation></ref><ref id="B37"><mixed-citation xmlns:xlink="http://www.w3.org/1999/xlink" xlink:type="simple">Shaw MR, Huddleston T (1991) Classification and biology of braconid wasps (<tp:taxon-name><tp:taxon-name-part taxon-name-part-type="order">Hymenoptera</tp:taxon-name-part></tp:taxon-name>: <tp:taxon-name><tp:taxon-name-part taxon-name-part-type="family">Braconidae</tp:taxon-name-part></tp:taxon-name>). Handbooks for the Identification of British Insects 7(11): 1–126.</mixed-citation></ref><ref id="B48"><mixed-citation xmlns:xlink="http://www.w3.org/1999/xlink" xlink:type="simple">van Achterberg C (1991) Revision of the genera of the Afrotropical and W. Palaearctic <tp:taxon-name><tp:taxon-name-part taxon-name-part-type="subfamily">Rogadinae</tp:taxon-name-part></tp:taxon-name> Foerster (<tp:taxon-name><tp:taxon-name-part taxon-name-part-type="order">Hymenoptera</tp:taxon-name-part></tp:taxon-name>: <tp:taxon-name><tp:taxon-name-part taxon-name-part-type="family">Braconidae</tp:taxon-name-part></tp:taxon-name>). Zoologische Verhandelingen 273: 1–102.</mixed-citation></ref><ref id="B6"><mixed-citation xmlns:xlink="http://www.w3.org/1999/xlink" xlink:type="simple">Belokobylskij SA (2000) Subfam. <tp:taxon-name><tp:taxon-name-part taxon-name-part-type="subfamily">Rogadinae</tp:taxon-name-part></tp:taxon-name>. In: Lehr PA (Ed.), Key to Insects of the Russian Far East. Vol. 4. <tp:taxon-name><tp:taxon-name-part taxon-name-part-type="superfamily">Neuropteroidea</tp:taxon-name-part></tp:taxon-name>, <tp:taxon-name><tp:taxon-name-part taxon-name-part-type="order">Mecoptera</tp:taxon-name-part></tp:taxon-name>, <tp:taxon-name><tp:taxon-name-part taxon-name-part-type="order">Hymenoptera</tp:taxon-name-part></tp:taxon-name>. Pt 4. Vladivostok: Dal’nauka: 15–109. [In Russian]</mixed-citation></ref><ref id="B57"><mixed-citation xmlns:xlink="http://www.w3.org/1999/xlink" xlink:type="simple">Zaldívar-Riverón A, Butcher BA, Shaw MR, Quicke DLJ (2004) Comparative morphology of the venom apparatus in the braconid wasp subfamily <tp:taxon-name><tp:taxon-name-part taxon-name-part-type="subfamily">Rogadinae</tp:taxon-name-part></tp:taxon-name> (<tp:taxon-name><tp:taxon-name-part taxon-name-part-type="class">Insecta</tp:taxon-name-part></tp:taxon-name>, <tp:taxon-name><tp:taxon-name-part taxon-name-part-type="order">Hymenoptera</tp:taxon-name-part></tp:taxon-name>, <tp:taxon-name><tp:taxon-name-part taxon-name-part-type="family">Braconidae</tp:taxon-name-part></tp:taxon-name>) and related taxa. Zoologica Scripta 33(3): 223–237. <ext-link xlink:href="10.1111/j.0300-3256.2004.00144.x" ext-link-type="doi" xlink:type="simple">https://doi.org/10.1111/j.0300-3256.2004.00144.x</ext-link></mixed-citation></ref><ref id="B58"><mixed-citation xmlns:xlink="http://www.w3.org/1999/xlink" xlink:type="simple">Zaldívar-Riverón A, Shaw MR, Sáez AG, Mori M, Belokobylskij SA, Shaw SR, Quicke DLJ (2008) Evolution of the parasitic wasp subfamily <tp:taxon-name><tp:taxon-name-part taxon-name-part-type="subfamily">Rogadinae</tp:taxon-name-part></tp:taxon-name> (<tp:taxon-name><tp:taxon-name-part taxon-name-part-type="family">Braconidae</tp:taxon-name-part></tp:taxon-name>): phylogeny and evolution of lepidopteran host ranges and mummy characteristics. BMC Evolutionary Biology 8: 329. <ext-link xlink:href="10.1186/1471-2148-8-329" ext-link-type="doi" xlink:type="simple">https://doi.org/10.1186/1471-2148-8-329</ext-link></mixed-citation></ref><ref id="B12"><mixed-citation xmlns:xlink="http://www.w3.org/1999/xlink" xlink:type="simple">Butcher BA, Smith MA, Sharkey MJ, Quicke DLJ (2012) A turbo-taxonomic study of Thai <tp:taxon-name><tp:taxon-name-part taxon-name-part-type="genus">Aleiodes</tp:taxon-name-part> (<tp:taxon-name-part taxon-name-part-type="subgenus">Aleiodes</tp:taxon-name-part>)</tp:taxon-name> and <tp:taxon-name><tp:taxon-name-part taxon-name-part-type="genus">Aleiodes</tp:taxon-name-part> (<tp:taxon-name-part taxon-name-part-type="subgenus">Arcaleiodes</tp:taxon-name-part>)</tp:taxon-name> (<tp:taxon-name><tp:taxon-name-part taxon-name-part-type="order">Hymenoptera</tp:taxon-name-part></tp:taxon-name>: <tp:taxon-name><tp:taxon-name-part taxon-name-part-type="family">Braconidae</tp:taxon-name-part></tp:taxon-name>: <tp:taxon-name><tp:taxon-name-part taxon-name-part-type="subfamily">Rogadinae</tp:taxon-name-part></tp:taxon-name>) based largely on COI barcoded specimens, with rapid descriptions of 179 new species. Zootaxa 3457: 1–232. <ext-link xlink:href="10.11646/zootaxa.3457.1.1" ext-link-type="doi" xlink:type="simple">https://doi.org/10.11646/zootaxa.3457.1.1</ext-link></mixed-citation></ref><ref id="B50"><mixed-citation xmlns:xlink="http://www.w3.org/1999/xlink" xlink:type="simple">van Achterberg C, Shaw MR (2016) Revision of the western Palaearctic species of <italic><tp:taxon-name><tp:taxon-name-part taxon-name-part-type="genus">Aleiodes</tp:taxon-name-part></tp:taxon-name></italic> Wesmael (<tp:taxon-name><tp:taxon-name-part taxon-name-part-type="order">Hymenoptera</tp:taxon-name-part></tp:taxon-name>, <tp:taxon-name><tp:taxon-name-part taxon-name-part-type="family">Braconidae</tp:taxon-name-part></tp:taxon-name>, <tp:taxon-name><tp:taxon-name-part taxon-name-part-type="subfamily">Rogadinae</tp:taxon-name-part></tp:taxon-name>). Part 1: Introduction, key to species groups, outlying distinctive species, and revisionary notes on some further species. ZooKeys 639: 1–164. <ext-link xlink:href="10.3897/zookeys.639.10893" ext-link-type="doi" xlink:type="simple">https://doi.org/10.3897/zookeys.639.10893</ext-link></mixed-citation></ref><ref id="B56"><mixed-citation xmlns:xlink="http://www.w3.org/1999/xlink" xlink:type="simple">Yu DS, van Achterberg C, Horstmann K (2016) Taxapad 2016. <tp:taxon-name><tp:taxon-name-part taxon-name-part-type="superfamily">Ichneumonoidea</tp:taxon-name-part></tp:taxon-name> 2015. Nepean, Ottawa, Ontario. [Database on flash-drive]</mixed-citation></ref><ref id="B51"><mixed-citation xmlns:xlink="http://www.w3.org/1999/xlink" xlink:type="simple">van Achterberg C, Shaw MR, Quicke DLJ (2020) Revision of the western Palaearctic species of <italic><tp:taxon-name><tp:taxon-name-part taxon-name-part-type="genus">Aleiodes</tp:taxon-name-part></tp:taxon-name></italic> Wesmael (<tp:taxon-name><tp:taxon-name-part taxon-name-part-type="order">Hymenoptera</tp:taxon-name-part></tp:taxon-name>, <tp:taxon-name><tp:taxon-name-part taxon-name-part-type="family">Braconidae</tp:taxon-name-part></tp:taxon-name>, <tp:taxon-name><tp:taxon-name-part taxon-name-part-type="subfamily">Rogadinae</tp:taxon-name-part></tp:taxon-name>). Part 2: Revision of the <italic><tp:taxon-name><tp:taxon-name-part taxon-name-part-type="genus">A.</tp:taxon-name-part> <tp:taxon-name-part taxon-name-part-type="species">apicalis</tp:taxon-name-part></tp:taxon-name></italic> group. ZooKeys 919: 1–259. <ext-link xlink:href="10.3897/zookeys.919.39642" ext-link-type="doi" xlink:type="simple">https://doi.org/10.3897/zookeys.919.39642</ext-link></mixed-citation></ref><ref id="B47"><mixed-citation xmlns:xlink="http://www.w3.org/1999/xlink" xlink:type="simple">Tobias VI (1976) Braconids of the Caucasus (<tp:taxon-name><tp:taxon-name-part taxon-name-part-type="order">Hymenoptera</tp:taxon-name-part></tp:taxon-name>, <tp:taxon-name><tp:taxon-name-part taxon-name-part-type="family">Braconidae</tp:taxon-name-part></tp:taxon-name>). Nauka, Leningrad, 286 pp. [In Russian]</mixed-citation></ref><ref id="B20"><mixed-citation xmlns:xlink="http://www.w3.org/1999/xlink" xlink:type="simple">Fortier J, Sherman C (2008) A new <italic><tp:taxon-name><tp:taxon-name-part taxon-name-part-type="genus">Aleiodes</tp:taxon-name-part></tp:taxon-name></italic> (= <italic><tp:taxon-name><tp:taxon-name-part taxon-name-part-type="genus">Tetrasphaeropyx</tp:taxon-name-part></tp:taxon-name></italic>) (= <italic><tp:taxon-name><tp:taxon-name-part taxon-name-part-type="genus">A.</tp:taxon-name-part> <tp:taxon-name-part taxon-name-part-type="species">pilosus</tp:taxon-name-part></tp:taxon-name></italic> group), with a host record from Missouri, U.S.A., biological remarks, and previous type depository corrections. Entomological News 119(5): 445–453. <ext-link xlink:href="10.3157/0013-872X-119.5.445" ext-link-type="doi" xlink:type="simple">https://doi.org/10.3157/0013-872X-119.5.445</ext-link></mixed-citation></ref><ref id="B38"><mixed-citation xmlns:xlink="http://www.w3.org/1999/xlink" xlink:type="simple">Shaw SR (1993) Systematic status of <italic><tp:taxon-name><tp:taxon-name-part taxon-name-part-type="genus">Eucystomastax</tp:taxon-name-part></tp:taxon-name></italic> Brues and characterization of the Neotropical species (<tp:taxon-name><tp:taxon-name-part taxon-name-part-type="order">Hymenoptera</tp:taxon-name-part></tp:taxon-name>: <tp:taxon-name><tp:taxon-name-part taxon-name-part-type="family">Braconidae</tp:taxon-name-part></tp:taxon-name>, <tp:taxon-name><tp:taxon-name-part taxon-name-part-type="subfamily">Rogadinae</tp:taxon-name-part></tp:taxon-name>). Journal of <tp:taxon-name><tp:taxon-name-part taxon-name-part-type="order">Hymenoptera</tp:taxon-name-part></tp:taxon-name> Research 2: 1–11.</mixed-citation></ref><ref id="B10"><mixed-citation xmlns:xlink="http://www.w3.org/1999/xlink" xlink:type="simple">Butcher BA, Quicke DLJ (2011) Revision of <tp:taxon-name><tp:taxon-name-part taxon-name-part-type="genus">Aleiodes</tp:taxon-name-part> (<tp:taxon-name-part taxon-name-part-type="subgenus">Hemigyroneuron</tp:taxon-name-part>)</tp:taxon-name> parasitic wasps (<tp:taxon-name><tp:taxon-name-part taxon-name-part-type="order">Hymenoptera</tp:taxon-name-part></tp:taxon-name>: <tp:taxon-name><tp:taxon-name-part taxon-name-part-type="family">Braconidae</tp:taxon-name-part></tp:taxon-name>: <tp:taxon-name><tp:taxon-name-part taxon-name-part-type="subfamily">Rogadinae</tp:taxon-name-part></tp:taxon-name>) with reappraisal of subgeneric limits, descriptions of new species and phylogenetic analysis. Journal of Natural History 45: 1403–1476. <ext-link xlink:href="10.1080/00222933.2011.557557" ext-link-type="doi" xlink:type="simple">https://doi.org/10.1080/00222933.2011.557557</ext-link></mixed-citation></ref><ref id="B11"><mixed-citation xmlns:xlink="http://www.w3.org/1999/xlink" xlink:type="simple">Butcher BA, Quicke DLJ (2015) First record of <tp:taxon-name><tp:taxon-name-part taxon-name-part-type="genus">Aleiodes</tp:taxon-name-part> (<tp:taxon-name-part taxon-name-part-type="subgenus">Hemigyroneuron</tp:taxon-name-part>)</tp:taxon-name> (<tp:taxon-name><tp:taxon-name-part taxon-name-part-type="order">Hymenoptera</tp:taxon-name-part></tp:taxon-name>: <tp:taxon-name><tp:taxon-name-part taxon-name-part-type="family">Braconidae</tp:taxon-name-part></tp:taxon-name>: <tp:taxon-name><tp:taxon-name-part taxon-name-part-type="subfamily">Rogadinae</tp:taxon-name-part></tp:taxon-name>) from the Arabian Peninsula: description of new species with remarkable wing venation convergence to <italic><tp:taxon-name><tp:taxon-name-part taxon-name-part-type="genus">Gyroneuron</tp:taxon-name-part></tp:taxon-name></italic> and <italic><tp:taxon-name><tp:taxon-name-part taxon-name-part-type="genus">Gyroneuronella</tp:taxon-name-part></tp:taxon-name></italic>. Zootaxa 4033(2): 275–279. <ext-link xlink:href="10.11646/zootaxa.4033.2.7" ext-link-type="doi" xlink:type="simple">https://doi.org/10.11646/zootaxa.4033.2.7</ext-link></mixed-citation></ref><ref id="B40"><mixed-citation xmlns:xlink="http://www.w3.org/1999/xlink" xlink:type="simple">Shaw SR, Marsh PM, Fortier JC (1998) Revision of North American <italic><tp:taxon-name><tp:taxon-name-part taxon-name-part-type="genus">Aleiodes</tp:taxon-name-part></tp:taxon-name></italic> Wesmael (Part 2): the <italic>apicalis</italic> (Brullé) species-group in the New World (<tp:taxon-name><tp:taxon-name-part taxon-name-part-type="order">Hymenoptera</tp:taxon-name-part></tp:taxon-name>: <tp:taxon-name><tp:taxon-name-part taxon-name-part-type="family">Braconidae</tp:taxon-name-part></tp:taxon-name>, <tp:taxon-name><tp:taxon-name-part taxon-name-part-type="subfamily">Rogadinae</tp:taxon-name-part></tp:taxon-name>). Journal of <tp:taxon-name><tp:taxon-name-part taxon-name-part-type="order">Hymenoptera</tp:taxon-name-part></tp:taxon-name> Research 7: 62–73.</mixed-citation></ref><ref id="B36"><mixed-citation xmlns:xlink="http://www.w3.org/1999/xlink" xlink:type="simple">Quicke DLJ, Shaw MR (2005) First host record for the rogadine genus <italic><tp:taxon-name><tp:taxon-name-part taxon-name-part-type="genus">Pholichora</tp:taxon-name-part></tp:taxon-name></italic> van Achterberg (<tp:taxon-name><tp:taxon-name-part taxon-name-part-type="order">Hymenoptera</tp:taxon-name-part></tp:taxon-name>: <tp:taxon-name><tp:taxon-name-part taxon-name-part-type="family">Braconidae</tp:taxon-name-part></tp:taxon-name>) with description of a new species and notes on convergent wing venation features. Journal of Natural History 39(7): 531–537. <ext-link xlink:href="10.1080/00222930410001708678" ext-link-type="doi" xlink:type="simple">https://doi.org/10.1080/00222930410001708678</ext-link></mixed-citation></ref><ref id="B52"><mixed-citation xmlns:xlink="http://www.w3.org/1999/xlink" xlink:type="simple">Viereck HL (1914) Type species of the genera of Ichneumon flies. United States National Museum Bulletin 83: 1–186.</mixed-citation></ref></ref-list></tp:taxon-treatment>
