# Supplementary material for: Six new species of the braconid wasps of the genus Aleiodes Wesmael (Hymenoptera, Braconidae, Rogadinae) from the Korean Peninsula
Source: Zookeys. 2026 Jun 24;1283:1–36. doi: 10.3897/zookeys.1283.193979 (PMC13324410; doi:10.3897/zookeys.1283.193979)
Supplement: XML Treatment for Aleiodes (Arcaleiodes) monochromus [file zookeys.1283.193979-treatment2.xml]

<!DOCTYPE tp:taxon-treatment
  PUBLIC "-//TaxonX//DTD Taxonomic Treatment Publishing DTD v0 20100105//EN" "tax-treatment-NSO.dtd">
<tp:taxon-treatment xmlns:tp="http://www.plazi.org/taxpub"><tp:treatment-meta><kwd-group><label>Taxon classification</label><kwd>
                <named-content content-type="kingdom">Animalia</named-content>
              </kwd><kwd>
                <named-content content-type="order">Hymenoptera</named-content>
              </kwd><kwd>
                <named-content content-type="family">Braconidae</named-content>
              </kwd></kwd-group><mixed-citation publication-type="journal"><person-group><name><surname>Belokobylskij</surname><given-names>Sergey A.</given-names></name><name><surname>Ku</surname><given-names>Deokseo</given-names></name><name><surname>Lee</surname><given-names>Hye-Rin</given-names></name></person-group><article-title>Six new species of the braconid wasps of the genus <italic><tp:taxon-name><tp:taxon-name-part taxon-name-part-type="genus" reg="Aleiodes">Aleiodes</tp:taxon-name-part></tp:taxon-name></italic> Wesmael (<tp:taxon-name><tp:taxon-name-part taxon-name-part-type="order" reg="Hymenoptera">Hymenoptera</tp:taxon-name-part></tp:taxon-name>, <tp:taxon-name><tp:taxon-name-part taxon-name-part-type="family" reg="Braconidae">Braconidae</tp:taxon-name-part></tp:taxon-name>, <tp:taxon-name><tp:taxon-name-part taxon-name-part-type="subfamily" reg="Rogadinae">Rogadinae</tp:taxon-name-part></tp:taxon-name>) from the Korean Peninsula</article-title><source>Zookeys</source><day>24</day><month>06</month><year>2026</year><volume>1283</volume><fpage>1</fpage><lpage>36</lpage><pub-id pub-id-type="doi">10.3897/zookeys.1283.193979</pub-id></mixed-citation></tp:treatment-meta><tp:nomenclature><tp:taxon-name><object-id xmlns:xlink="http://www.w3.org/1999/xlink" content-type="arpha" xlink:type="simple">3E577B02-7EC5-529A-82E9-857E033E66D5</object-id>
                    		<tp:taxon-name-part taxon-name-part-type="genus" reg="Aleiodes">Aleiodes</tp:taxon-name-part> (<tp:taxon-name-part taxon-name-part-type="subgenus" reg="Arcaleiodes">Arcaleiodes</tp:taxon-name-part>) <tp:taxon-name-part taxon-name-part-type="species" reg="monochromus">monochromus</tp:taxon-name-part>
                    	
                    		<object-id xmlns:xlink="http://www.w3.org/1999/xlink" content-type="zoobank" xlink:type="simple">https://zoobank.org/5712D2E7-3DE9-4BA4-878D-891987CF5C49</object-id>
                    	</tp:taxon-name><tp:taxon-authority>Belokobylskij &amp; Ku</tp:taxon-authority><tp:taxon-status xmlns:xlink="http://www.w3.org/1999/xlink" xlink:type="simple">sp. nov.</tp:taxon-status><xref ref-type="fig" rid="F1">Figs 1</xref><xref ref-type="fig" rid="F2">, 2</xref></tp:nomenclature><tp:treatment-sec sec-type="Type material"><title>Type material.</title><p><bold><italic>Holotype</italic></bold> • female, South Korea [<abbrev xmlns:xlink="http://www.w3.org/1999/xlink" xlink:title="Gyeongsangnam-do" xlink:type="simple">GN</abbrev>] Goseong-gun, Sangri-myeon, Museon-ri, Mt. Muisan (Munsuam), <abbrev xmlns:xlink="http://www.w3.org/1999/xlink" xlink:title="light trap" xlink:type="simple">LT</abbrev>, 5–6.VI.1995 (Jesik Jeon leg.) (<named-content xmlns:xlink="http://www.w3.org/1999/xlink" content-type="dwc:institutional_code" xlink:title="National Institute of Biological Resources" xlink:href="https://scientific-collections.gbif.org/institution/31c9e39d-1b4d-4b4c-9c8c-a93cc973f4e5" xlink:type="simple">NIBR</named-content>). <bold><italic>Paratypes</italic></bold>: South Korea <bold>[<abbrev xmlns:xlink="http://www.w3.org/1999/xlink" xlink:title="Gyeonggi-do" xlink:type="simple">GG</abbrev>]</bold> • Seoul-si, Dongdaemun-gu, 57 Hoegi-ro, Hongreung Arboretum National Institute of Forest Science, <abbrev xmlns:xlink="http://www.w3.org/1999/xlink" xlink:title="Malaise trap" xlink:type="simple">MT</abbrev>, coniferus forest, 1–30.VI.2024 (Deokseo Ku, Yong Hwan Park), 1 female (<named-content xmlns:xlink="http://www.w3.org/1999/xlink" content-type="dwc:institutional_code" xlink:title="Zoological Institute, Russian Academy of Sciences" xlink:href="https://scientific-collections.gbif.org/institution/4909978b-e723-4ab2-b40d-370e984649c9" xlink:type="simple">ZISP</named-content>) • Yangpyeong-gun, Okcheon-myeon, Yongcheon-ri, Mt. Yongmunsan, Yangpyeong Youth Training Center, <abbrev xmlns:xlink="http://www.w3.org/1999/xlink" xlink:title="light trap" xlink:type="simple">LT</abbrev>, 28–29.VII.2000 (Tae-Ho An), 1 male (<abbrev xmlns:xlink="http://www.w3.org/1999/xlink" content-type="institution" xlink:title="Science Museum of Natural Enemies (Geochang, Republic of Korea)" xlink:type="simple">SMNE</abbrev>). <bold>[<abbrev xmlns:xlink="http://www.w3.org/1999/xlink" xlink:title="Chungcheongbuk-do" xlink:type="simple">CB</abbrev>]</bold> • Jecheon-si, Susan-myeon, Jeongok-ri, San 30, <abbrev xmlns:xlink="http://www.w3.org/1999/xlink" xlink:title="light trap" xlink:type="simple">LT</abbrev>, 15.VI.2024 (Hyung-Keun Lee), 1 male (<abbrev xmlns:xlink="http://www.w3.org/1999/xlink" content-type="institution" xlink:title="Science Museum of Natural Enemies (Geochang, Republic of Korea)" xlink:type="simple">SMNE</abbrev>) • Danyang-gun, Jeokseong-myeon Sang-ri, San 17-4, <abbrev xmlns:xlink="http://www.w3.org/1999/xlink" xlink:title="light trap" xlink:type="simple">LT</abbrev>, 15.VI.2024 (Hyung-Keun Lee), 1 male (<named-content xmlns:xlink="http://www.w3.org/1999/xlink" content-type="dwc:institutional_code" xlink:title="Zoological Institute, Russian Academy of Sciences" xlink:href="https://scientific-collections.gbif.org/institution/4909978b-e723-4ab2-b40d-370e984649c9" xlink:type="simple">ZISP</named-content>). <bold>[<abbrev xmlns:xlink="http://www.w3.org/1999/xlink" xlink:title="Gyeongsangbuk-do" xlink:type="simple">GB</abbrev>]</bold> • Uiseong-gun, Geumseong-myeon, Sujeong-ri, Mt. Bibongsan, sweeping, 7.V.1999 (collector unknown), 1 female (<abbrev xmlns:xlink="http://www.w3.org/1999/xlink" content-type="institution" xlink:title="Science Museum of Natural Enemies (Geochang, Republic of Korea)" xlink:type="simple">SMNE</abbrev>). <bold>[<abbrev xmlns:xlink="http://www.w3.org/1999/xlink" xlink:title="Gyeongsangnam-do" xlink:type="simple">GN</abbrev>]</bold> • Ulsan-si, Ulju-gun, Sangbuk-myeon, Icheon-ri, Mt. Sinbulsan, <abbrev xmlns:xlink="http://www.w3.org/1999/xlink" xlink:title="light trap" xlink:type="simple">LT</abbrev>, 31.VII–1.VIII.2003 (Tae-Ho An), 3 males (<abbrev xmlns:xlink="http://www.w3.org/1999/xlink" content-type="institution" xlink:title="Science Museum of Natural Enemies (Geochang, Republic of Korea)" xlink:type="simple">SMNE</abbrev>, <named-content xmlns:xlink="http://www.w3.org/1999/xlink" content-type="dwc:institutional_code" xlink:title="Zoological Institute, Russian Academy of Sciences" xlink:href="https://scientific-collections.gbif.org/institution/4909978b-e723-4ab2-b40d-370e984649c9" xlink:type="simple">ZISP</named-content>) • Hamyang-gun, Macheon-myeon, Samjeong-ri, Mt. Jirisan, Chotdaebong-peak, 12–13.VII.2002 (Tae-Ho An), 1 male (<abbrev xmlns:xlink="http://www.w3.org/1999/xlink" content-type="institution" xlink:title="Science Museum of Natural Enemies (Geochang, Republic of Korea)" xlink:type="simple">SMNE</abbrev>) • Goseong-gun, Gaecheon-myeon, Mt. Yeonhwasan, Temple Okcheonsa, <abbrev xmlns:xlink="http://www.w3.org/1999/xlink" xlink:title="light trap" xlink:type="simple">LT</abbrev>, 27–28.V.1995 (Jungseok Park), 1 male (<abbrev xmlns:xlink="http://www.w3.org/1999/xlink" content-type="institution" xlink:title="Science Museum of Natural Enemies (Geochang, Republic of Korea)" xlink:type="simple">SMNE</abbrev>) • Goseong-gun, Sangri-myeon, Museon-ri, Mt. Muisan (Munsuam), <abbrev xmlns:xlink="http://www.w3.org/1999/xlink" xlink:title="light trap" xlink:type="simple">LT</abbrev>, 2–3.VI.2000. (Byeonghyeon Mo), 1 male (<abbrev xmlns:xlink="http://www.w3.org/1999/xlink" content-type="institution" xlink:title="Science Museum of Natural Enemies (Geochang, Republic of Korea)" xlink:type="simple">SMNE</abbrev>) • same label, but (Tae-ho An), 1 female (<abbrev xmlns:xlink="http://www.w3.org/1999/xlink" content-type="institution" xlink:title="Science Museum of Natural Enemies (Geochang, Republic of Korea)" xlink:type="simple">SMNE</abbrev>) • Goseong-gun, Sangri-myeon, Osan-ri, Mt. Odusan, <abbrev xmlns:xlink="http://www.w3.org/1999/xlink" xlink:title="light trap" xlink:type="simple">LT</abbrev>, 6–7.VIII.1999 (Jesik Jeon), 1 female (<abbrev xmlns:xlink="http://www.w3.org/1999/xlink" content-type="institution" xlink:title="Science Museum of Natural Enemies (Geochang, Republic of Korea)" xlink:type="simple">SMNE</abbrev>) • Geoje-si, Dongbu-myeon, Buchun-ri, (Observatory), <abbrev xmlns:xlink="http://www.w3.org/1999/xlink" xlink:title="light trap" xlink:type="simple">LT</abbrev>, 24–25.VI.1994 (Jungseok Park), 1 male (<abbrev xmlns:xlink="http://www.w3.org/1999/xlink" content-type="institution" xlink:title="Science Museum of Natural Enemies (Geochang, Republic of Korea)" xlink:type="simple">SMNE</abbrev>) • same locality, <abbrev xmlns:xlink="http://www.w3.org/1999/xlink" xlink:title="light trap" xlink:type="simple">LT</abbrev>, 25–26.VI.1994 (Jesik Jeon), 1 male (<named-content xmlns:xlink="http://www.w3.org/1999/xlink" content-type="dwc:institutional_code" xlink:title="Zoological Institute, Russian Academy of Sciences" xlink:href="https://scientific-collections.gbif.org/institution/4909978b-e723-4ab2-b40d-370e984649c9" xlink:type="simple">ZISP</named-content>); • Goseong-gun, Hail-myeon, Suyang-ri, <named-content xmlns:xlink="http://www.w3.org/1999/xlink" content-type="dwc:verbatimCoordinates" xlink:type="simple">34°58'34.8"N, 128°12'08.3"E</named-content>, 18.VI.2022 (S. Belokobylskij), 1 male (<named-content xmlns:xlink="http://www.w3.org/1999/xlink" content-type="dwc:institutional_code" xlink:title="Zoological Institute, Russian Academy of Sciences" xlink:href="https://scientific-collections.gbif.org/institution/4909978b-e723-4ab2-b40d-370e984649c9" xlink:type="simple">ZISP</named-content>) • Yang-ri, Dalseong-gun, Daegu, <named-content xmlns:xlink="http://www.w3.org/1999/xlink" content-type="dwc:verbatimCoordinates" xlink:type="simple">35.71331°N, 128.5114°E</named-content>, sweeping, 5, 11.VIII.2024 (S. Belokobylskij), 1 female (<named-content xmlns:xlink="http://www.w3.org/1999/xlink" content-type="dwc:institutional_code" xlink:title="Zoological Institute, Russian Academy of Sciences" xlink:href="https://scientific-collections.gbif.org/institution/4909978b-e723-4ab2-b40d-370e984649c9" xlink:type="simple">ZISP</named-content>) • same locality, 9–11.VII.2025 (E. Tselikh), 1 male (<named-content xmlns:xlink="http://www.w3.org/1999/xlink" content-type="dwc:institutional_code" xlink:title="Zoological Institute, Russian Academy of Sciences" xlink:href="https://scientific-collections.gbif.org/institution/4909978b-e723-4ab2-b40d-370e984649c9" xlink:type="simple">ZISP</named-content>); Jahye-ri, Geumseo-myeon, Sancheong-gun, <named-content xmlns:xlink="http://www.w3.org/1999/xlink" content-type="dwc:verbatimCoordinates" xlink:type="simple">35.429560°N, 127.8126°E</named-content>, sweeping, 29.VI 2025 (S. Belokobylskij), 1 female (<named-content xmlns:xlink="http://www.w3.org/1999/xlink" content-type="dwc:institutional_code" xlink:title="Zoological Institute, Russian Academy of Sciences" xlink:href="https://scientific-collections.gbif.org/institution/4909978b-e723-4ab2-b40d-370e984649c9" xlink:type="simple">ZISP</named-content>). <bold>[<abbrev xmlns:xlink="http://www.w3.org/1999/xlink" xlink:title="Jeju-do" xlink:type="simple">JJ</abbrev>]</bold> • Eoseungsaengak, Haeando, Jeju-si, Jeju-do, <abbrev xmlns:xlink="http://www.w3.org/1999/xlink" xlink:title="Malaise trap" xlink:type="simple">MT</abbrev>, 9–22.VII.2017 (collector unknown), 1 female (<abbrev xmlns:xlink="http://www.w3.org/1999/xlink" content-type="institution" xlink:title="Science Museum of Natural Enemies (Geochang, Republic of Korea)" xlink:type="simple">SMNE</abbrev>).</p><fig id="F1" position="float" orientation="portrait"><object-id xmlns:xlink="http://www.w3.org/1999/xlink" content-type="doi" xlink:type="simple">10.3897/zookeys.1283.193979.figure1</object-id><object-id xmlns:xlink="http://www.w3.org/1999/xlink" content-type="arpha" xlink:type="simple">D3C908B2-56CA-5A46-A4AA-EE06DC04794A</object-id><label>Figure 1.</label><caption><p><tp:taxon-name><tp:taxon-name-part taxon-name-part-type="genus" reg="Aleiodes">Aleiodes</tp:taxon-name-part> (<tp:taxon-name-part taxon-name-part-type="subgenus" reg="Arcaleiodes">Arcaleiodes</tp:taxon-name-part>) <tp:taxon-name-part taxon-name-part-type="species" reg="monochromus">monochromus</tp:taxon-name-part></tp:taxon-name> sp. nov., female, holotype. <bold>A</bold>. Habitus, lateral view; <bold>B</bold>. Head, front view; <bold>C</bold>. Head, dorsal view; <bold>D</bold>. Claw of hind leg; <bold>E</bold>. Tibial spurs and basitarsus of hind leg, inner side; <bold>F</bold>. Basal segments of antenna; <bold>G</bold>. Apical segments of antenna; <bold>H</bold>. Head and mesosoma, lateral view; <bold>I</bold>. Mesosoma and first metasomal tergite, dorsal view; <bold>J</bold>. Hind leg.</p></caption><graphic xmlns:xlink="http://www.w3.org/1999/xlink" xlink:href="zookeys-1283-001_article-193979__-g001.jpg" id="oo_1694402.jpg" position="float" orientation="portrait" xlink:type="simple"><uri content-type="original_file" xlink:type="simple">https://binary.pensoft.net/fig/1694402</uri></graphic></fig><fig id="F2" position="float" orientation="portrait"><object-id xmlns:xlink="http://www.w3.org/1999/xlink" content-type="doi" xlink:type="simple">10.3897/zookeys.1283.193979.figure2</object-id><object-id xmlns:xlink="http://www.w3.org/1999/xlink" content-type="arpha" xlink:type="simple">012936A9-E516-5F32-A75C-C65BE17C8C2D</object-id><label>Figure 2.</label><caption><p><tp:taxon-name><tp:taxon-name-part taxon-name-part-type="genus" reg="Aleiodes">Aleiodes</tp:taxon-name-part> (<tp:taxon-name-part taxon-name-part-type="subgenus" reg="Arcaleiodes">Arcaleiodes</tp:taxon-name-part>) <tp:taxon-name-part taxon-name-part-type="species" reg="monochromus">monochromus</tp:taxon-name-part></tp:taxon-name> sp. nov., female, holotype (<bold>A</bold>–<bold>C</bold>) and male, paratype (<bold>D</bold>, <bold>E</bold>). <bold>A</bold>. Wings; <bold>B</bold>. Metasoma, lateral view; <bold>C, D</bold>. Metasoma, dorsal view; <bold>E</bold>. Posterior part of metasoma.</p></caption><graphic xmlns:xlink="http://www.w3.org/1999/xlink" xlink:href="zookeys-1283-001_article-193979__-g002.jpg" id="oo_1694403.jpg" position="float" orientation="portrait" xlink:type="simple"><uri content-type="original_file" xlink:type="simple">https://binary.pensoft.net/fig/1694403</uri></graphic></fig></tp:treatment-sec><tp:treatment-sec sec-type="Description"><title>Description.</title><p><bold>Female. <italic>Body</italic></bold> length 8.5–9.5 mm; fore wing length 6.6–7.7 mm.</p><p><bold><italic>Head</italic></bold> width (dorsal view) 1.8–2.0× its median length, 1.1× width of mesoscutum. Occipital carina complete and rather distinct or sometimes fine dorsally, curved towards ocelli. Head behind eye (dorsal view) strongly and almost linearly narrowed; transverse diameter of eye 3.0–3.7× length of temple. Ocelli enlarged, all three ocelli same size, arranged in almost equilateral triangle; POL 0.4–0.5× Od, 1.0–1.5× OOL; Od 2.5–3.0× OOL. Eye high, bean-shaped, 1.6–1.7× higher than broad (lateral view). Face weakly convex, its width 0.9–1.1× height of face and clypeus combined, 0.6–0.7× height of eye. Hypoclypeal depression relatively small, circular, its width 1.0–1.2× distance from edge of depression to eye, ~ 0.4× minimum width of face. Malar space ~ 0.2× height of eye, 0.7–0.8× basal width of mandible. Head below eyes (front view) distinctly and weakly-curvedly narrowed. <bold><italic>Antennae</italic></bold> slender, setiform, 61–64-segmented. Scape relatively long, 1.7–2.0× longer than its maximum width. First flagellar segment 1.5–1.8× longer than its apical width, 1.2–1.3× longer than second segment. Medial segments weakly elongate. Penultimate segment 1.7–1.8× longer than wide. Apical segment with distinct and rather long ‘spine’.</p><p><bold><italic>Mesosoma</italic></bold> 1.7–1.8× longer than high. Mesoscutum approximately as wide as its medial length (dorsal view), highly and curvedly elevated above pronotum (lateral view). Prescutellar depression (scutal sulcus) relatively short, distinctly curved, 0.20–0.25× as long as scutellum, with four–five distinct carinae, rugulose between carinae. Scutellum without lateral carinae. Precoxal sulcus indistinct. Metanotum with very low and obtuse dorsal tubercle (lateral view). Propodeum evenly convexly curved posteriorly, without lateral tubercles.</p><p><bold><italic>Wings</italic></bold>. Fore wing 3.0–3.3× longer than its maximum width. Radial vein (<abbrev xmlns:xlink="http://www.w3.org/1999/xlink" xlink:title="first abscissa" xlink:type="simple">r</abbrev>) arising before middle of pterostigma. Radial (marginal) cell not shortened; metacarp (<abbrev xmlns:xlink="http://www.w3.org/1999/xlink" xlink:title="metacarp" xlink:type="simple">1-R1</abbrev>) 1.6–1.7× longer than pterostigma. First radial abscissa (<abbrev xmlns:xlink="http://www.w3.org/1999/xlink" xlink:title="First abscissa" xlink:type="simple">r</abbrev>) 1.1–1.5× maximum width of pterostigma. Second radial abscissa (<abbrev xmlns:xlink="http://www.w3.org/1999/xlink" xlink:title="Second radial abscissa" xlink:type="simple">3-SR</abbrev>) 1.7–1.9× longer than first abscissa (<abbrev xmlns:xlink="http://www.w3.org/1999/xlink" xlink:title="first abscissa" xlink:type="simple">r</abbrev>) and formed obtuse angle with it, 0.30–0.35× as long as third radial abscissa (<abbrev xmlns:xlink="http://www.w3.org/1999/xlink" xlink:title="third radial abscissa" xlink:type="simple">SR1</abbrev>), 1.5–1.8× longer than first radiomedial vein (<abbrev xmlns:xlink="http://www.w3.org/1999/xlink" xlink:title="first radiomedial vein" xlink:type="simple">2-SR</abbrev>). First radiomedial vein (<abbrev xmlns:xlink="http://www.w3.org/1999/xlink" xlink:title="first radiomedial vein" xlink:type="simple">2-SR</abbrev>) distinctly curved in posterior half; second radiomedial vein (<abbrev xmlns:xlink="http://www.w3.org/1999/xlink" xlink:title="second radiomedial vein" xlink:type="simple">m-cu</abbrev>) weakly inclivous. Second radiomedial (submarginal) cell medium length, not narrowed distally, 2.6–3.1× longer than its maximum width, approx. as long as brachial (subdiscal) cell. Recurrent vein (<abbrev xmlns:xlink="http://www.w3.org/1999/xlink" xlink:title="second radiomedial vein" xlink:type="simple">m-cu</abbrev>) straight, 1.6–2.1× longer than second abscissa of medial vein (<abbrev xmlns:xlink="http://www.w3.org/1999/xlink" xlink:title="second abscissa of medial vein" xlink:type="simple">2-SR+M</abbrev>), approx. as long as first radiomedial vein (<abbrev xmlns:xlink="http://www.w3.org/1999/xlink" xlink:title="first radiomedial vein" xlink:type="simple">2-SR</abbrev>). Nervulus (<abbrev xmlns:xlink="http://www.w3.org/1999/xlink" xlink:title="Nervulus" xlink:type="simple">cu-a</abbrev>) curved, subperpendicular, distinctly postfurcal, distance (<abbrev xmlns:xlink="http://www.w3.org/1999/xlink" xlink:title="abscissa of cubital vein" xlink:type="simple">1-CU1</abbrev>) between basal vein (<abbrev xmlns:xlink="http://www.w3.org/1999/xlink" xlink:title="basal vein" xlink:type="simple">1-M</abbrev>) and nervulus (<abbrev xmlns:xlink="http://www.w3.org/1999/xlink" xlink:title="Nervulus" xlink:type="simple">cu-a</abbrev>) almost 2.0× longer than nervulus (<abbrev xmlns:xlink="http://www.w3.org/1999/xlink" xlink:title="Nervulus" xlink:type="simple">cu-a</abbrev>); first abscissa of cubital vein (<abbrev xmlns:xlink="http://www.w3.org/1999/xlink" xlink:title="abscissa of cubital vein" xlink:type="simple">1-CU1</abbrev>) 0.7× the curved second abscissa (<abbrev xmlns:xlink="http://www.w3.org/1999/xlink" xlink:title="second abscissa vein" xlink:type="simple">2-CU1</abbrev>). Brachial (subdiscal) cell wide, distinctly curved on anterior and distal margins. In hind wing, radial (marginal) cell distinctly widened distally. Radial vein (<abbrev xmlns:xlink="http://www.w3.org/1999/xlink" xlink:title="Radial vein" xlink:type="simple">SR</abbrev>) arising from costal vein (<abbrev xmlns:xlink="http://www.w3.org/1999/xlink" xlink:title="costal vein" xlink:type="simple">2-SC+R</abbrev>) not far from basal vein (<abbrev xmlns:xlink="http://www.w3.org/1999/xlink" xlink:title="basal vein" xlink:type="simple">r-m</abbrev>). Nervulus (<abbrev xmlns:xlink="http://www.w3.org/1999/xlink" xlink:title="Nervulus" xlink:type="simple">cu-a</abbrev>) weakly curved. First abscissa of mediocubital vein (<abbrev xmlns:xlink="http://www.w3.org/1999/xlink" xlink:title="First abscissa of mediocubital vein" xlink:type="simple">M+CU</abbrev>) 1.2–1.3× longer than curved second abscissa (<abbrev xmlns:xlink="http://www.w3.org/1999/xlink" xlink:title="second abscissa" xlink:type="simple">1M</abbrev>). Recurrent vein (<abbrev xmlns:xlink="http://www.w3.org/1999/xlink" xlink:title="second radiomedial vein" xlink:type="simple">m-cu</abbrev>) completely absent.</p><p><bold><italic>Legs</italic></bold>. Hind trochantellus 1.8–2.0× longer than hind trochanter (measured on their lower margins). Hind femur 3.8–4.0× longer than wide. Longest inner spur of hind tibia weakly sinuate, 0.4–0.5× as long as hind basitarsus. Inner distal margin of hind tibia without comb of dense pale setae. Hind tarsus approx. as long as hind tibia. Hind basitarsus 0.7–0.8× as long as second to fifth segments combined. Second segment of hind tarsus 0.40–0.45× as long as basitarsus, 1.1–1.3× longer than fifth segment (without pretarsus). Claw simple, not pectinate, and without bristles.</p><p><bold><italic>Metasoma</italic></bold>. Segments behind fourth tergite distinctly protruding. First tergite distinctly and almost evenly linearly widened towards apex, not strongly widened basally; length of tergite 1.10–1.15× its posterior width; posterior width 2.0–2.3× its anterior (basal) width. Basal area of first tergite rather wide and elongate, with singly pointed medial break posteriorly. Medial length of second tergite 0.8–0.9× its basal width, 1.10–1.15× length of third tergite; its smooth basal area short, but distinct. Suture between second and third tergites shallow, weakly sinuate and crenulate. Ovipositor sheath 0.3× as long as hind basitarsus, ~ 0.25× as long as first tergite.</p><p><bold><italic>Sculpture and pubescence</italic></bold>. Vertex densely granulate with fine reticulation; frons partly almost smooth and finely reticulate-granulate; temple entirely densely granulate-reticulate; face densely transverse and partly curvedly striate with very dense fine additional rugulosity between striae. Mesoscutum entirely densely granulate with fine reticulation partly, with fine undulate rugosity (sometimes very fine) in medio-posterior third. Scutellum densely granulate. Mesopleuron rather finely and densely punctate, space between punctulae smooth or partly finely coriaceous; posteriorly with almost smooth small area. Propodeum entirely distinctly densely granulate-reticulate, with distinct and complete medial carina. First and second metasomal tergites entirely densely and relatively finely striate and with dense rugulosity between striae, their basal areas smooth, with distinct and complete medial carinae; third tergite densely reticulate-coriaceous with punctation, with fine medial carina only basally. Following tergites densely and finely punctate-coriaceous.</p><p><bold><italic>Colour</italic></bold>. Head mostly black, face laterally (sometimes only upper) and below and malar space pale reddish brown, yellow or even cream-yellow. Mesosoma mostly black, sometimes laterally mostly dark reddish brown, lateral part of pronotum with narrow yellow stripes dorsally and ventrally (at least posteriorly). Metasoma mostly black, first tergite narrowly posteriorly and metasoma in lower basal half yellow. Antennae entirely black or dark brown. Palpi pale yellow or yellow. Tegula pale yellow or creamy yellow. Fore and middle legs pale brown to yellowish brown; hind legs pale brown or yellowish brown in basal half, hind tibia and tarsus brown to dark brown, partly paler. Wing subhyaline; pterostigma entirely dark brown.</p><p><bold>Male</bold>. Body length 7.0–8.5 mm; fore wing length 5.1–5.6 mm. Antennae 52–59-segmented. Medial length of first tergite 1.15–1.20× its posterior width. Third tergite anteriorly narrowly pale yellow. Third tergite sometimes with medial carina at least in basal half or complete. Side of pronotum mostly creamy yellow. Metasomal tergite behind third one with distinct oval submedial holes of tergal glands. Otherwise similar to female.</p></tp:treatment-sec><tp:treatment-sec sec-type="Comparative diagnosis"><title>Comparative diagnosis.</title><p>This new species takes an intermediate position according to the known keys of the Palaearctic and Oriental species from this subgenus (<xref ref-type="bibr" rid="B22">He et al. 2000</xref>; <xref ref-type="bibr" rid="B6">Belokobylskij 2000</xref>; <xref ref-type="bibr" rid="B12">Butcher et al. 2012</xref>) and differs from all known species by monochrome dark brown or black colouration of the antenna as well as predominantly dark brown to black colour of the body (including metasoma). <italic><tp:taxon-name><tp:taxon-name-part taxon-name-part-type="genus" reg="Aleiodes">Aleiodes</tp:taxon-name-part> <tp:taxon-name-part taxon-name-part-type="species" reg="monochromus">monochromus</tp:taxon-name-part></tp:taxon-name></italic> sp. nov. is similar to <tp:taxon-name><tp:taxon-name-part taxon-name-part-type="genus" reg="Aleiodes">A.</tp:taxon-name-part> (<tp:taxon-name-part taxon-name-part-type="subgenus" reg="Arcaleiodes">Arc.</tp:taxon-name-part>) <tp:taxon-name-part taxon-name-part-type="species" reg="hubeiensis">hubeiensis</tp:taxon-name-part></tp:taxon-name> (Chen &amp; He, 1997) from China (Hubei Province) (<xref ref-type="bibr" rid="B14">Chen and He 1997</xref>), but differs from the latter (besides colour of antenna) by having the first and second metasomal tergites mostly black, tibia of the hind legs mostly dark brown or black, and maxillary palp creamy yellow. The new species also differs from <tp:taxon-name><tp:taxon-name-part taxon-name-part-type="genus" reg="Aleiodes">A.</tp:taxon-name-part> (<tp:taxon-name-part taxon-name-part-type="subgenus" reg="Arcaleiodes">Arc.</tp:taxon-name-part>) <tp:taxon-name-part taxon-name-part-type="species" reg="arsenjevi">arsenjevi</tp:taxon-name-part></tp:taxon-name> (Belokobylskij, 1988) from the Russian Far East and Korea (<xref ref-type="bibr" rid="B4">Belokobylskij 1988</xref>) by smaller diameter of the hind ocellus (Od 2.5–3.0× OOL), the second tergite lacking yellow stripes, the first tergite 1.1–1.2× longer than its posterior width, and the evenly dark colouration of the antenna.</p></tp:treatment-sec><tp:treatment-sec sec-type="Etymology"><title>Etymology.</title><p>Named from <italic>monochromus</italic> (Greek for monochrome), referring to the evenly dark colouration of the antenna.</p></tp:treatment-sec><tp:treatment-sec sec-type="Host"><title>Host.</title><p>Unknown.</p></tp:treatment-sec><tp:treatment-sec sec-type="Distribution"><title>Distribution.</title><p>Korean Peninsula.</p></tp:treatment-sec><ref-list><ref id="B22"><mixed-citation xmlns:xlink="http://www.w3.org/1999/xlink" xlink:type="simple">He JH, Chen XX, Ma Y (2000) <tp:taxon-name><tp:taxon-name-part taxon-name-part-type="order">Hymenoptera</tp:taxon-name-part></tp:taxon-name>, <tp:taxon-name><tp:taxon-name-part taxon-name-part-type="family">Braconidae</tp:taxon-name-part></tp:taxon-name>. Fauna Sinica. <tp:taxon-name><tp:taxon-name-part taxon-name-part-type="class">Insecta</tp:taxon-name-part></tp:taxon-name>, Vol. 18. Science Press, Beijing, 757 pp.</mixed-citation></ref><ref id="B6"><mixed-citation xmlns:xlink="http://www.w3.org/1999/xlink" xlink:type="simple">Belokobylskij SA (2000) Subfam. <tp:taxon-name><tp:taxon-name-part taxon-name-part-type="subfamily">Rogadinae</tp:taxon-name-part></tp:taxon-name>. In: Lehr PA (Ed.), Key to Insects of the Russian Far East. Vol. 4. <tp:taxon-name><tp:taxon-name-part taxon-name-part-type="superfamily">Neuropteroidea</tp:taxon-name-part></tp:taxon-name>, <tp:taxon-name><tp:taxon-name-part taxon-name-part-type="order">Mecoptera</tp:taxon-name-part></tp:taxon-name>, <tp:taxon-name><tp:taxon-name-part taxon-name-part-type="order">Hymenoptera</tp:taxon-name-part></tp:taxon-name>. Pt 4. Vladivostok: Dal’nauka: 15–109. [In Russian]</mixed-citation></ref><ref id="B12"><mixed-citation xmlns:xlink="http://www.w3.org/1999/xlink" xlink:type="simple">Butcher BA, Smith MA, Sharkey MJ, Quicke DLJ (2012) A turbo-taxonomic study of Thai <tp:taxon-name><tp:taxon-name-part taxon-name-part-type="genus">Aleiodes</tp:taxon-name-part> (<tp:taxon-name-part taxon-name-part-type="subgenus">Aleiodes</tp:taxon-name-part>)</tp:taxon-name> and <tp:taxon-name><tp:taxon-name-part taxon-name-part-type="genus">Aleiodes</tp:taxon-name-part> (<tp:taxon-name-part taxon-name-part-type="subgenus">Arcaleiodes</tp:taxon-name-part>)</tp:taxon-name> (<tp:taxon-name><tp:taxon-name-part taxon-name-part-type="order">Hymenoptera</tp:taxon-name-part></tp:taxon-name>: <tp:taxon-name><tp:taxon-name-part taxon-name-part-type="family">Braconidae</tp:taxon-name-part></tp:taxon-name>: <tp:taxon-name><tp:taxon-name-part taxon-name-part-type="subfamily">Rogadinae</tp:taxon-name-part></tp:taxon-name>) based largely on COI barcoded specimens, with rapid descriptions of 179 new species. Zootaxa 3457: 1–232. <ext-link xlink:href="10.11646/zootaxa.3457.1.1" ext-link-type="doi" xlink:type="simple">https://doi.org/10.11646/zootaxa.3457.1.1</ext-link></mixed-citation></ref><ref id="B14"><mixed-citation xmlns:xlink="http://www.w3.org/1999/xlink" xlink:type="simple">Chen X-X, He J-H (1997) Revision of the subfamily <tp:taxon-name><tp:taxon-name-part taxon-name-part-type="subfamily">Rogadinae</tp:taxon-name-part></tp:taxon-name> (<tp:taxon-name><tp:taxon-name-part taxon-name-part-type="order">Hymenoptera</tp:taxon-name-part></tp:taxon-name>: <tp:taxon-name><tp:taxon-name-part taxon-name-part-type="family">Braconidae</tp:taxon-name-part></tp:taxon-name>) from China. Zoologische Verhandelingen 308: 1–187.</mixed-citation></ref><ref id="B4"><mixed-citation xmlns:xlink="http://www.w3.org/1999/xlink" xlink:type="simple">Belokobylskij SA (1988) Far Eastern braconid species of the genus <italic><tp:taxon-name><tp:taxon-name-part taxon-name-part-type="genus">Rogas</tp:taxon-name-part></tp:taxon-name></italic> (<tp:taxon-name><tp:taxon-name-part taxon-name-part-type="order">Hymenoptera</tp:taxon-name-part></tp:taxon-name>, <tp:taxon-name><tp:taxon-name-part taxon-name-part-type="family">Braconidae</tp:taxon-name-part></tp:taxon-name>) with pale antennal segments. Vestnik Zoologii 3: 3–11. [In Russian]</mixed-citation></ref></ref-list></tp:taxon-treatment>
