# Supplementary material for: Six new species of the braconid wasps of the genus Aleiodes Wesmael (Hymenoptera, Braconidae, Rogadinae) from the Korean Peninsula
Source: Zookeys. 2026 Jun 24;1283:1–36. doi: 10.3897/zookeys.1283.193979 (PMC13324410; doi:10.3897/zookeys.1283.193979)
Supplement: XML Treatment for Aleiodes (Chelonorhogas) pseudalbitibia [file zookeys.1283.193979-treatment3.xml]

<!DOCTYPE tp:taxon-treatment
  PUBLIC "-//TaxonX//DTD Taxonomic Treatment Publishing DTD v0 20100105//EN" "tax-treatment-NSO.dtd">
<tp:taxon-treatment xmlns:tp="http://www.plazi.org/taxpub"><tp:treatment-meta><kwd-group><label>Taxon classification</label><kwd>
                <named-content content-type="kingdom">Animalia</named-content>
              </kwd><kwd>
                <named-content content-type="order">Hymenoptera</named-content>
              </kwd><kwd>
                <named-content content-type="family">Braconidae</named-content>
              </kwd></kwd-group><mixed-citation publication-type="journal"><person-group><name><surname>Belokobylskij</surname><given-names>Sergey A.</given-names></name><name><surname>Ku</surname><given-names>Deokseo</given-names></name><name><surname>Lee</surname><given-names>Hye-Rin</given-names></name></person-group><article-title>Six new species of the braconid wasps of the genus <italic><tp:taxon-name><tp:taxon-name-part taxon-name-part-type="genus" reg="Aleiodes">Aleiodes</tp:taxon-name-part></tp:taxon-name></italic> Wesmael (<tp:taxon-name><tp:taxon-name-part taxon-name-part-type="order" reg="Hymenoptera">Hymenoptera</tp:taxon-name-part></tp:taxon-name>, <tp:taxon-name><tp:taxon-name-part taxon-name-part-type="family" reg="Braconidae">Braconidae</tp:taxon-name-part></tp:taxon-name>, <tp:taxon-name><tp:taxon-name-part taxon-name-part-type="subfamily" reg="Rogadinae">Rogadinae</tp:taxon-name-part></tp:taxon-name>) from the Korean Peninsula</article-title><source>Zookeys</source><day>24</day><month>06</month><year>2026</year><volume>1283</volume><fpage>1</fpage><lpage>36</lpage><pub-id pub-id-type="doi">10.3897/zookeys.1283.193979</pub-id></mixed-citation></tp:treatment-meta><tp:nomenclature><tp:taxon-name><object-id xmlns:xlink="http://www.w3.org/1999/xlink" content-type="arpha" xlink:type="simple">627BAFBA-665B-5CB9-8E83-4B797CFFE5CE</object-id>
                    		<tp:taxon-name-part taxon-name-part-type="genus" reg="Aleiodes">Aleiodes</tp:taxon-name-part> (<tp:taxon-name-part taxon-name-part-type="subgenus" reg="Chelonorhogas">Chelonorhogas</tp:taxon-name-part>) <tp:taxon-name-part taxon-name-part-type="species" reg="pseudalbitibia">pseudalbitibia</tp:taxon-name-part>
                    	
                    		<object-id xmlns:xlink="http://www.w3.org/1999/xlink" content-type="zoobank" xlink:type="simple">https://zoobank.org/AE6449D8-2690-4059-9D40-98212AAABC18</object-id>
                    	</tp:taxon-name><tp:taxon-authority>Belokobylskij &amp; Ku</tp:taxon-authority><tp:taxon-status xmlns:xlink="http://www.w3.org/1999/xlink" xlink:type="simple">sp. nov.</tp:taxon-status><xref ref-type="fig" rid="F3">Figs 3</xref><xref ref-type="fig" rid="F4">, 4</xref></tp:nomenclature><tp:treatment-sec sec-type="Type material"><title>Type material.</title><p><bold><italic>Holotype</italic></bold> • female, South Korea, “Korea (<abbrev xmlns:xlink="http://www.w3.org/1999/xlink" xlink:title="Gyeongsangbuk-do" xlink:type="simple">GB</abbrev>), Andong-si, Bukhu-myeon, Daehyeon-ri, 22.VI–29.VI.2022, Gi-Myon Kwon (Malaise trap)” (<named-content xmlns:xlink="http://www.w3.org/1999/xlink" content-type="dwc:institutional_code" xlink:title="National Institute of Biological Resources" xlink:href="https://scientific-collections.gbif.org/institution/31c9e39d-1b4d-4b4c-9c8c-a93cc973f4e5" xlink:type="simple">NIBR</named-content>). <bold><italic>Paratypes</italic>: [<abbrev xmlns:xlink="http://www.w3.org/1999/xlink" xlink:title="Chungcheongbuk-do" xlink:type="simple">CB</abbrev>]</bold> • 1240-1 (Daeso), Jungdong-myeon, Soi-myeon, Eumseong-gun, <abbrev xmlns:xlink="http://www.w3.org/1999/xlink" xlink:title="light trap" xlink:type="simple">LT</abbrev>, 29.VI.2024 (Hyung-Keun Lee), 1 female (<abbrev xmlns:xlink="http://www.w3.org/1999/xlink" content-type="institution" xlink:title="Science Museum of Natural Enemies (Geochang, Republic of Korea)" xlink:type="simple">SMNE</abbrev>). <bold>[<abbrev xmlns:xlink="http://www.w3.org/1999/xlink" xlink:title="Chungcheongnam-do" xlink:type="simple">CN</abbrev>]</bold> • Seocheon-gun, Maseo-myeon, National Institute of Ecology, <abbrev xmlns:xlink="http://www.w3.org/1999/xlink" xlink:title="Malaise trap" xlink:type="simple">MT</abbrev>, <named-content xmlns:xlink="http://www.w3.org/1999/xlink" content-type="dwc:verbatimCoordinates" xlink:type="simple">36°01'47.19"N, 126°43'35.77"E</named-content>, 16.VI–5.VII.2017 (Hyung-Keun Lee), 2 females (<abbrev xmlns:xlink="http://www.w3.org/1999/xlink" content-type="institution" xlink:title="Science Museum of Natural Enemies (Geochang, Republic of Korea)" xlink:type="simple">SMNE</abbrev>, <named-content xmlns:xlink="http://www.w3.org/1999/xlink" content-type="dwc:institutional_code" xlink:title="Zoological Institute, Russian Academy of Sciences" xlink:href="https://scientific-collections.gbif.org/institution/4909978b-e723-4ab2-b40d-370e984649c9" xlink:type="simple">ZISP</named-content>). <bold>[<abbrev xmlns:xlink="http://www.w3.org/1999/xlink" xlink:title="Gyeongsangbuk-do" xlink:type="simple">GB</abbrev>]</bold> • same label as in holotype, 1 female (<abbrev xmlns:xlink="http://www.w3.org/1999/xlink" content-type="institution" xlink:title="Science Museum of Natural Enemies (Geochang, Republic of Korea)" xlink:type="simple">SMNE</abbrev>) • same label as in holotype, but 18.V–2.VI.2022, 1 male (<named-content xmlns:xlink="http://www.w3.org/1999/xlink" content-type="dwc:institutional_code" xlink:title="Zoological Institute, Russian Academy of Sciences" xlink:href="https://scientific-collections.gbif.org/institution/4909978b-e723-4ab2-b40d-370e984649c9" xlink:type="simple">ZISP</named-content>) • Gimcheon-si, Guseong-myeon, Heungpyeong-ri, <abbrev xmlns:xlink="http://www.w3.org/1999/xlink" xlink:title="Malaise trap" xlink:type="simple">MT</abbrev>, <named-content xmlns:xlink="http://www.w3.org/1999/xlink" content-type="dwc:verbatimCoordinates" xlink:type="simple">36°04'58.6"N, 128°30'30.48"E</named-content>, 4–18.VII.2017 (Hyung-Keun Lee), 1 female (<abbrev xmlns:xlink="http://www.w3.org/1999/xlink" content-type="institution" xlink:title="Science Museum of Natural Enemies (Geochang, Republic of Korea)" xlink:type="simple">SMNE</abbrev>) • Juwangsan Mountain, Cheongsong-gun, 25.V.1989 (collector unknown), 1 male (<abbrev xmlns:xlink="http://www.w3.org/1999/xlink" content-type="institution" xlink:title="Science Museum of Natural Enemies (Geochang, Republic of Korea)" xlink:type="simple">SMNE</abbrev>). <bold>[<abbrev xmlns:xlink="http://www.w3.org/1999/xlink" xlink:title="Gyeonggi-do" xlink:type="simple">GG</abbrev>]</bold> • Suwon, Mt. Yeogi, <abbrev xmlns:xlink="http://www.w3.org/1999/xlink" xlink:title="Malaise trap" xlink:type="simple">MT</abbrev> (Matsumura), 10.VII.1995 (June-Yeol Choi), 1 female (<abbrev xmlns:xlink="http://www.w3.org/1999/xlink" content-type="institution" xlink:title="Science Museum of Natural Enemies (Geochang, Republic of Korea)" xlink:type="simple">SMNE</abbrev>) • same label, but 3.VII.1995, 2 females (<abbrev xmlns:xlink="http://www.w3.org/1999/xlink" content-type="institution" xlink:title="Science Museum of Natural Enemies (Geochang, Republic of Korea)" xlink:type="simple">SMNE</abbrev>) • Suwon, Mt. Yeogi, <abbrev xmlns:xlink="http://www.w3.org/1999/xlink" xlink:title="Malaise trap" xlink:type="simple">MT</abbrev> (Ye/B1), 30.VI.1997 (June-Yeol Choi), 1 female (<named-content xmlns:xlink="http://www.w3.org/1999/xlink" content-type="dwc:institutional_code" xlink:title="Zoological Institute, Russian Academy of Sciences" xlink:href="https://scientific-collections.gbif.org/institution/4909978b-e723-4ab2-b40d-370e984649c9" xlink:type="simple">ZISP</named-content>) • Sucheong-dong, Osan-si, Gyeonggi-do, Forestry Research Institute, <abbrev xmlns:xlink="http://www.w3.org/1999/xlink" xlink:title="light trap" xlink:type="simple">LT</abbrev>, 22.VI.1999 (Hyung-Keun Lee), 1 female (<abbrev xmlns:xlink="http://www.w3.org/1999/xlink" content-type="institution" xlink:title="Science Museum of Natural Enemies (Geochang, Republic of Korea)" xlink:type="simple">SMNE</abbrev>). <bold>[<abbrev xmlns:xlink="http://www.w3.org/1999/xlink" xlink:title="Gyeongsangnam-do" xlink:type="simple">GN</abbrev>]</bold> • Jinju-si, Ilbanseong-myeon, Gaseon-ri, <abbrev xmlns:xlink="http://www.w3.org/1999/xlink" xlink:title="Malaise trap" xlink:type="simple">MT</abbrev>, 21.V–6.VI. 2022 (Tae-Ho An), 1 female (<named-content xmlns:xlink="http://www.w3.org/1999/xlink" content-type="dwc:institutional_code" xlink:title="Zoological Institute, Russian Academy of Sciences" xlink:href="https://scientific-collections.gbif.org/institution/4909978b-e723-4ab2-b40d-370e984649c9" xlink:type="simple">ZISP</named-content>) • Goseong-gun, Jangpal-ri, <named-content xmlns:xlink="http://www.w3.org/1999/xlink" content-type="dwc:verbatimCoordinates" xlink:type="simple">35°40'12"N, 127°53'17.8"E</named-content>, 1.VII.2023 (S. Belokobylskij), 1 female (<named-content xmlns:xlink="http://www.w3.org/1999/xlink" content-type="dwc:institutional_code" xlink:title="Zoological Institute, Russian Academy of Sciences" xlink:href="https://scientific-collections.gbif.org/institution/4909978b-e723-4ab2-b40d-370e984649c9" xlink:type="simple">ZISP</named-content>). <bold>[JN]</bold> • Hwasun-gun, Chunyang-myeon, Gabong-ri, <named-content xmlns:xlink="http://www.w3.org/1999/xlink" content-type="dwc:verbatimCoordinates" xlink:type="simple">34°47'64"N, 126°57'49.37"E</named-content>, <abbrev xmlns:xlink="http://www.w3.org/1999/xlink" xlink:title="Malaise trap" xlink:type="simple">MT</abbrev>, 19.VI–3.VII.2017 (Hyung-Keun Lee), 1 female (<abbrev xmlns:xlink="http://www.w3.org/1999/xlink" content-type="institution" xlink:title="Science Museum of Natural Enemies (Geochang, Republic of Korea)" xlink:type="simple">SMNE</abbrev>); same label, but 9–19.VI.2017, 1 female (<named-content xmlns:xlink="http://www.w3.org/1999/xlink" content-type="dwc:institutional_code" xlink:title="Zoological Institute, Russian Academy of Sciences" xlink:href="https://scientific-collections.gbif.org/institution/4909978b-e723-4ab2-b40d-370e984649c9" xlink:type="simple">ZISP</named-content>).</p><fig id="F3" position="float" orientation="portrait"><object-id xmlns:xlink="http://www.w3.org/1999/xlink" content-type="doi" xlink:type="simple">10.3897/zookeys.1283.193979.figure3</object-id><object-id xmlns:xlink="http://www.w3.org/1999/xlink" content-type="arpha" xlink:type="simple">34FAA4C3-249F-571F-B392-1075C00B0D26</object-id><label>Figure 3.</label><caption><p><tp:taxon-name><tp:taxon-name-part taxon-name-part-type="genus" reg="Aleiodes">Aleiodes</tp:taxon-name-part> (<tp:taxon-name-part taxon-name-part-type="subgenus" reg="Chelonorhogas">Chelonorhogas</tp:taxon-name-part>) <tp:taxon-name-part taxon-name-part-type="species" reg="pseudalbitibia">pseudalbitibia</tp:taxon-name-part></tp:taxon-name> sp. nov., female, holotype. <bold>A</bold>. Habitus, lateral view; <bold>B</bold>. Head, lateral view; <bold>C</bold>. Head, front view; <bold>D</bold>. Head, dorsal view; <bold>E</bold>. Basal segments of antenna; <bold>F</bold>. Apical segments of antenna; <bold>G</bold>. Head and mesosoma, lateral view; <bold>H</bold>. Mesosoma and first metasomal tergite, dorsal view; <bold>I</bold>. Claw of hind leg; <bold>J</bold>. Tibial spurs and basitarsus of hind leg, inner side; <bold>K</bold>. Hind leg.</p></caption><graphic xmlns:xlink="http://www.w3.org/1999/xlink" xlink:href="zookeys-1283-001_article-193979__-g003.jpg" id="oo_1694404.jpg" position="float" orientation="portrait" xlink:type="simple"><uri content-type="original_file" xlink:type="simple">https://binary.pensoft.net/fig/1694404</uri></graphic></fig><fig id="F4" position="float" orientation="portrait"><object-id xmlns:xlink="http://www.w3.org/1999/xlink" content-type="doi" xlink:type="simple">10.3897/zookeys.1283.193979.figure4</object-id><object-id xmlns:xlink="http://www.w3.org/1999/xlink" content-type="arpha" xlink:type="simple">F70441A2-DB8C-50E9-8BEB-5B518C1514C5</object-id><label>Figure 4.</label><caption><p><tp:taxon-name><tp:taxon-name-part taxon-name-part-type="genus" reg="Aleiodes">Aleiodes</tp:taxon-name-part> (<tp:taxon-name-part taxon-name-part-type="subgenus" reg="Chelonorhogas">Chelonorhogas</tp:taxon-name-part>) <tp:taxon-name-part taxon-name-part-type="species" reg="pseudalbitibia">pseudalbitibia</tp:taxon-name-part></tp:taxon-name> sp. nov., female, holotype. <bold>A</bold>. Wings; <bold>B</bold>. Apical half of fore wing; <bold>C</bold>. Metasoma, lateral view; <bold>D</bold>. First tergite of metasoma, dorsal view; <bold>E</bold>. Metasoma, dorsal view.</p></caption><graphic xmlns:xlink="http://www.w3.org/1999/xlink" xlink:href="zookeys-1283-001_article-193979__-g004.jpg" id="oo_1694405.jpg" position="float" orientation="portrait" xlink:type="simple"><uri content-type="original_file" xlink:type="simple">https://binary.pensoft.net/fig/1694405</uri></graphic></fig></tp:treatment-sec><tp:treatment-sec sec-type="Description"><title>Description.</title><p><bold>Female. <italic>Body</italic></bold> length 6.3–6.7 mm; fore wing length 4.3–4.6 mm.</p><p><bold><italic>Head</italic></bold> width (dorsal view) 1.8–2.0× its median length, 1.1× width of mesoscutum. Occipital carina complete and distinct dorsally. Head behind eye (dorsal view) distinctly and weakly-curvedly narrowed; transverse diameter of eye 1.8–2.2× length of temple. Ocelli weakly enlarged, anterior ocellus small, ocelli arranged in almost equilateral triangle; POL 0.7–0.8× Od, 0.5–0.6× OOL; Od ~ 0.8× OOL. Eye rather high, weakly bean-shaped, 1.4–1.5× higher than broad (lateral view). Face weakly convex, its width 1.3–1.4× height of face and clypeus combined, 0.9× height of eye. Hypoclypeal depression small, circular, its width 0.7–0.8× distance from edge of depression to eye, 0.3× minimum width of face. Malar space 0.3–0.4× height of eye, 1.0–1.2× basal width of mandible. Head below eyes (front view) distinctly and weakly-curvedly narrowed. <bold><italic>Antennae</italic></bold> setiform, 48–51-segmented. Scape relatively long, 1.7–1.8× longer than its maximum width. First flagellar segment 1.4–1.7× longer than its apical width, 1.1–1.2× longer than second segment. Medial segments subsquadrate. Penultimate segment 1.3–1.5× longer than wide. Apical segment acuminated and with very short spine.</p><p><bold><italic>Mesosoma</italic></bold> 1.5–1.6× longer than high. Mesoscutum 1.1× wider than its medial length (dorsal view), highly and curvedly elevated above pronotum (lateral view). Prescutellar depression (scutal sulcus) relatively short, weakly curved, ~ 0.2× as long as scutellum, with three high carinae, weakly rugulose between carinae. Precoxal sulcus indistinct. Metanotum with low, wide, and obtuse dorsal tooth (lateral view). Propodeum convexly curved posteriorly, without lateral tubercles.</p><p><bold><italic>Wings</italic></bold>. Fore wing 3.3–3.5× longer than its maximum width. Radial vein (<abbrev xmlns:xlink="http://www.w3.org/1999/xlink" xlink:title="Radial vein" xlink:type="simple">r</abbrev>) arising weakly before middle of pterostigma. Radial (marginal) cell not shortened; metacarp (<abbrev xmlns:xlink="http://www.w3.org/1999/xlink" xlink:title="metacarp" xlink:type="simple">1-R1</abbrev>) 1.4–1.5× longer than pterostigma. First radial abscissa (<abbrev xmlns:xlink="http://www.w3.org/1999/xlink" xlink:title="First radial abscissa" xlink:type="simple">r</abbrev>) 1.3–1.5× longer than maximum width of pterostigma. Second radial abscissa (<abbrev xmlns:xlink="http://www.w3.org/1999/xlink" xlink:title="Second radial abscissa" xlink:type="simple">3-SR</abbrev>) 1.7–2.0× longer than first abscissa (<abbrev xmlns:xlink="http://www.w3.org/1999/xlink" xlink:title="First radial abscissa" xlink:type="simple">r</abbrev>) and formed obtuse angle with it, ~ 0.4× as long as third radial abscissa (<abbrev xmlns:xlink="http://www.w3.org/1999/xlink" xlink:title="third radial abscissa" xlink:type="simple">SR1</abbrev>), 1.5–2.0× longer than first radiomedial vein (<abbrev xmlns:xlink="http://www.w3.org/1999/xlink" xlink:title="first radiomedial vein" xlink:type="simple">2-SR</abbrev>). Second radiomedial (submarginal) cell medium-length, 2.0–2.3× longer than its maximum width, 0.9–1.1× as long as brachial (subdiscal) cell. Recurrent vein (<abbrev xmlns:xlink="http://www.w3.org/1999/xlink" xlink:title="second radiomedial vein" xlink:type="simple">m-cu</abbrev>) straight, 1.6–1.8× longer than second abscissa of medial vein (<abbrev xmlns:xlink="http://www.w3.org/1999/xlink" xlink:title="first radiomedial vein" xlink:type="simple">2-SR</abbrev>+M). Nervulus (<abbrev xmlns:xlink="http://www.w3.org/1999/xlink" xlink:title="Nervulus" xlink:type="simple">cu-a</abbrev>) straight, weakly oblique, distinctly postfurcal, distance (<abbrev xmlns:xlink="http://www.w3.org/1999/xlink" xlink:title="abscissa of cubital vein" xlink:type="simple">1-CU1</abbrev>) between basal vein (<abbrev xmlns:xlink="http://www.w3.org/1999/xlink" xlink:title="basal vein" xlink:type="simple">1-M</abbrev>) and nervulus (<abbrev xmlns:xlink="http://www.w3.org/1999/xlink" xlink:title="Nervulus" xlink:type="simple">cu-a</abbrev>) 2.6–3.0× longer than nervulus (<abbrev xmlns:xlink="http://www.w3.org/1999/xlink" xlink:title="Nervulus" xlink:type="simple">cu-a</abbrev>); first abscissa of cubital vein (<abbrev xmlns:xlink="http://www.w3.org/1999/xlink" xlink:title="abscissa of cubital vein" xlink:type="simple">1-CU1</abbrev>) ~ 0.7× its second abscissa (<abbrev xmlns:xlink="http://www.w3.org/1999/xlink" xlink:title="second abscissa vein" xlink:type="simple">2-CU1</abbrev>). In hind wing, radial (marginal) cell distinctly widened distally. Radial vein (<abbrev xmlns:xlink="http://www.w3.org/1999/xlink" xlink:title="Radial vein" xlink:type="simple">SR</abbrev>) arising from costal vein (<abbrev xmlns:xlink="http://www.w3.org/1999/xlink" xlink:title="costal vein" xlink:type="simple">2-SC+R</abbrev>) closely to basal vein (<abbrev xmlns:xlink="http://www.w3.org/1999/xlink" xlink:title="basal vein" xlink:type="simple">r-m</abbrev>). Nervulus (<abbrev xmlns:xlink="http://www.w3.org/1999/xlink" xlink:title="Nervulus" xlink:type="simple">cu-a</abbrev>) almost straight or weakly curved. Recurrent vein (<abbrev xmlns:xlink="http://www.w3.org/1999/xlink" xlink:title="second radiomedial vein" xlink:type="simple">m-cu</abbrev>) completely absent.</p><p><bold><italic>Legs</italic></bold>. Hind trochantellus 1.5–1.6× longer than hind trochanter (measured on their lower margins). Hind femur 3.4–3.5× longer than wide. Longest inner spur of hind tibia 0.45× as long as hind basitarsus. Hind tarsus 0.8× as long as hind tibia. Hind basitarsus 0.8–0.9× as long as second to fifth segments combined. Second segment of hind tarsus 0.3–0.4× as long as basitarsus, 1.0–1.1× as long as fifth segment (without pretarsus). Claw simple, not pectinate.</p><p><bold><italic>Metasoma</italic></bold>. Tergites behind fourth tergite of metasoma distinctly protruding. First tergite distinctly and mostly almost evenly linearly widened towards apex, strongly widened just basally; length of tergite 0.9–1.0× its posterior width; posterior width 2.0–2.5× its anterior (basal) width. Basal area of first tergite rather wide and elongate, with three pointed break medio-posteriorly. Medial length of second tergite ~ 0.7× its basal width; 1.1–1.2× length of third tergite; its basal area short, but distinct. Suture between second and third tergites shallow, almost straight and crenulate. Ovipositor sheath 0.6–0.7× as long as hind basitarsus, 0.4–0.5× as long as first tergite.</p><p><bold><italic>Sculpture and pubescence</italic></bold>. Vertex coarsely transversely and undulating striate with dense rugosity between striae; frons coarsely curvedly striate; temple entirely coarsely rugose-striate with fine additional granulation; face entirely densely rugose-reticulate with dense oblique striae. Mesoscutum and scutellum entirely densely rugulose-reticulate with small and very dense granulation, mesoscutum with rugosity on small medio-posterior area in posterior third. Mesopleuron sparsely finely punctate, space between punctulae smooth. Propodeum entirely distinctly rugulose-reticulate, with distinct and complete medial carina. First and second metasomal tergites entirely distinctly and densely striate with dense rugulosity and punctation, their basal areas smooth, present distinct and complete medial carinae; third tergite densely reticulate-punctate, with striation in basal third, without medial carina. Following tergites densely and finely punctate.</p><p><bold><italic>Colour</italic></bold>. Body mostly black; prothorax anteriorly, mesopleuron in lower half and metapleuron mostly pale reddish brown to yellowish brown; spots on first tergite anteriorly (large) and sometimes medio-posteriorly (small) and on second tergite medially (large or small) yellow or brownish yellow; metasoma ventrally yellow or pale reddish brown mostly. Antennae entirely black. Palpi creamy yellow, infuscate basally. Fore and middle legs yellow with femora brownish yellow and middle femur faintly infuscate distally. Hind legs pale reddish brown or pale brown in basal half with distinctly infuscate femur in distal fifth to third; trochanter and trochantellus yellow or pale yellow, hind tibia in basal half and hind tarsus yellowish white, hind tibia black in distal half. Wing very faintly infuscate; pterostigma entirely black.</p><p><bold>Male</bold>. Body length 6.0 mm; fore wing length 4.3 mm. Antennae 47-segmented. Otherwise similar to female.</p></tp:treatment-sec><tp:treatment-sec sec-type="Comparative diagnosis"><title>Comparative diagnosis.</title><p>This new species is similar to the Palaearctic <tp:taxon-name><tp:taxon-name-part taxon-name-part-type="genus" reg="Aleiodes">Aleiodes</tp:taxon-name-part> (<tp:taxon-name-part taxon-name-part-type="subgenus" reg="Chelonorhogas">Ch.</tp:taxon-name-part>) <tp:taxon-name-part taxon-name-part-type="species" reg="apicalis">apicalis</tp:taxon-name-part></tp:taxon-name> (Brulle, 1832) (<italic><tp:taxon-name><tp:taxon-name-part taxon-name-part-type="genus" reg="Aleiodes">A.</tp:taxon-name-part> <tp:taxon-name-part taxon-name-part-type="species" reg="ductor">ductor</tp:taxon-name-part></tp:taxon-name></italic> auct.) (<xref ref-type="bibr" rid="B51">van Achterberg et al. 2020</xref>), but very distinctly differs from it in having the second radiomedial (submarginal) cell rather long (short in <italic><tp:taxon-name><tp:taxon-name-part taxon-name-part-type="genus" reg="Aleiodes">A.</tp:taxon-name-part> <tp:taxon-name-part taxon-name-part-type="species" reg="apicalis">apicalis</tp:taxon-name-part></tp:taxon-name></italic>), radial (marginal) cell of the fore wing not or only weakly shortened (distinctly shortened in <italic><tp:taxon-name><tp:taxon-name-part taxon-name-part-type="genus" reg="Aleiodes">A.</tp:taxon-name-part> <tp:taxon-name-part taxon-name-part-type="species" reg="apicalis">apicalis</tp:taxon-name-part></tp:taxon-name></italic>), claws simple (not pectinate) (distinctly pectinate in <italic><tp:taxon-name><tp:taxon-name-part taxon-name-part-type="genus" reg="Aleiodes">A.</tp:taxon-name-part> <tp:taxon-name-part taxon-name-part-type="species" reg="apicalis">apicalis</tp:taxon-name-part></tp:taxon-name></italic>), ocelli large (small in <italic><tp:taxon-name><tp:taxon-name-part taxon-name-part-type="genus" reg="Aleiodes">A.</tp:taxon-name-part> <tp:taxon-name-part taxon-name-part-type="species" reg="apicalis">apicalis</tp:taxon-name-part></tp:taxon-name></italic>), palps pale yellow (brown to dark brown in <italic><tp:taxon-name><tp:taxon-name-part taxon-name-part-type="genus" reg="Aleiodes">A.</tp:taxon-name-part> <tp:taxon-name-part taxon-name-part-type="species" reg="apicalis">apicalis</tp:taxon-name-part></tp:taxon-name></italic>), the metasoma mostly black and sometimes with yellowish spots on the base of first and middle of second tergites (first and second tergites entirely and basal half of third tergite pale reddish brown, apically black in <italic><tp:taxon-name><tp:taxon-name-part taxon-name-part-type="genus" reg="Aleiodes">A.</tp:taxon-name-part> <tp:taxon-name-part taxon-name-part-type="species" reg="apicalis">apicalis</tp:taxon-name-part></tp:taxon-name></italic>), all coxae pale yellow (black to reddish brown partly in <italic><tp:taxon-name><tp:taxon-name-part taxon-name-part-type="genus" reg="Aleiodes">A.</tp:taxon-name-part> <tp:taxon-name-part taxon-name-part-type="species" reg="apicalis">apicalis</tp:taxon-name-part></tp:taxon-name></italic>), hind tibia creamy yellow in its basal half and black in the apical half (entirely or mostly black in <italic><tp:taxon-name><tp:taxon-name-part taxon-name-part-type="genus" reg="Aleiodes">A.</tp:taxon-name-part> <tp:taxon-name-part taxon-name-part-type="species" reg="apicalis">apicalis</tp:taxon-name-part></tp:taxon-name></italic>).</p></tp:treatment-sec><tp:treatment-sec sec-type="Etymology"><title>Etymology.</title><p>Named from a combination of the words: <italic>pseudo</italic> (Greek for “false”) and the species name <italic>albitibia</italic>, because this species is superficially similar to <tp:taxon-name><tp:taxon-name-part taxon-name-part-type="genus" reg="Aleiodes">Aleiodes</tp:taxon-name-part> (<tp:taxon-name-part taxon-name-part-type="subgenus" reg="Aleiodes">A.</tp:taxon-name-part>) <tp:taxon-name-part taxon-name-part-type="species" reg="albitibia">albitibia</tp:taxon-name-part></tp:taxon-name>
 Wesmael.</p></tp:treatment-sec><tp:treatment-sec sec-type="Host"><title>Host.</title><p>Unknown.</p></tp:treatment-sec><tp:treatment-sec sec-type="Distribution"><title>Distribution.</title><p>Korean Peninsula.</p></tp:treatment-sec><tp:treatment-sec sec-type="Remarks"><title>Remarks.</title><p>This new species resembles superficially the Palaearctic <tp:taxon-name><tp:taxon-name-part taxon-name-part-type="genus" reg="Aleiodes">Aleiodes</tp:taxon-name-part> (<tp:taxon-name-part taxon-name-part-type="subgenus" reg="Aleiodes">Aleiodes</tp:taxon-name-part>) <tp:taxon-name-part taxon-name-part-type="species" reg="albitibia">albitibia</tp:taxon-name-part></tp:taxon-name> Wesmael, 1838 from the subgenus <italic><tp:taxon-name><tp:taxon-name-part taxon-name-part-type="genus" reg="Aleiodes">Aleiodes</tp:taxon-name-part></tp:taxon-name></italic>, but differs from it, besides subgeneric character [widened posteriorly radial (marginal) cell of the hind wing], in the following characters: distinctly concave occiput in dorsal view (vs weakly concave), mostly black malar space of the head (vs mostly cream-white), small ocelli (vs enlarged), subvertical position of nervulus (<abbrev xmlns:xlink="http://www.w3.org/1999/xlink" xlink:title="Nervulus" xlink:type="simple">cu-a</abbrev>) of the fore wing (vs distinctly oblique), cream-white pronotum dorsally (vs black or dark brown), and mostly pale hind tarsus (vs mostly darkened).</p></tp:treatment-sec><ref-list><ref id="B51"><mixed-citation xmlns:xlink="http://www.w3.org/1999/xlink" xlink:type="simple">van Achterberg C, Shaw MR, Quicke DLJ (2020) Revision of the western Palaearctic species of <italic><tp:taxon-name><tp:taxon-name-part taxon-name-part-type="genus">Aleiodes</tp:taxon-name-part></tp:taxon-name></italic> Wesmael (<tp:taxon-name><tp:taxon-name-part taxon-name-part-type="order">Hymenoptera</tp:taxon-name-part></tp:taxon-name>, <tp:taxon-name><tp:taxon-name-part taxon-name-part-type="family">Braconidae</tp:taxon-name-part></tp:taxon-name>, <tp:taxon-name><tp:taxon-name-part taxon-name-part-type="subfamily">Rogadinae</tp:taxon-name-part></tp:taxon-name>). Part 2: Revision of the <italic><tp:taxon-name><tp:taxon-name-part taxon-name-part-type="genus">A.</tp:taxon-name-part> <tp:taxon-name-part taxon-name-part-type="species">apicalis</tp:taxon-name-part></tp:taxon-name></italic> group. ZooKeys 919: 1–259. <ext-link xlink:href="10.3897/zookeys.919.39642" ext-link-type="doi" xlink:type="simple">https://doi.org/10.3897/zookeys.919.39642</ext-link></mixed-citation></ref></ref-list></tp:taxon-treatment>
