# Supplementary material for: Six new species of the braconid wasps of the genus Aleiodes Wesmael (Hymenoptera, Braconidae, Rogadinae) from the Korean Peninsula
Source: Zookeys. 2026 Jun 24;1283:1–36. doi: 10.3897/zookeys.1283.193979 (PMC13324410; doi:10.3897/zookeys.1283.193979)
Supplement: XML Treatment for Aleiodes (Chelonorhogas) rufoniger [file zookeys.1283.193979-treatment4.xml]

<!DOCTYPE tp:taxon-treatment
  PUBLIC "-//TaxonX//DTD Taxonomic Treatment Publishing DTD v0 20100105//EN" "tax-treatment-NSO.dtd">
<tp:taxon-treatment xmlns:tp="http://www.plazi.org/taxpub"><tp:treatment-meta><kwd-group><label>Taxon classification</label><kwd>
                <named-content content-type="kingdom">Animalia</named-content>
              </kwd><kwd>
                <named-content content-type="order">Hymenoptera</named-content>
              </kwd><kwd>
                <named-content content-type="family">Braconidae</named-content>
              </kwd></kwd-group><mixed-citation publication-type="journal"><person-group><name><surname>Belokobylskij</surname><given-names>Sergey A.</given-names></name><name><surname>Ku</surname><given-names>Deokseo</given-names></name><name><surname>Lee</surname><given-names>Hye-Rin</given-names></name></person-group><article-title>Six new species of the braconid wasps of the genus <italic><tp:taxon-name><tp:taxon-name-part taxon-name-part-type="genus" reg="Aleiodes">Aleiodes</tp:taxon-name-part></tp:taxon-name></italic> Wesmael (<tp:taxon-name><tp:taxon-name-part taxon-name-part-type="order" reg="Hymenoptera">Hymenoptera</tp:taxon-name-part></tp:taxon-name>, <tp:taxon-name><tp:taxon-name-part taxon-name-part-type="family" reg="Braconidae">Braconidae</tp:taxon-name-part></tp:taxon-name>, <tp:taxon-name><tp:taxon-name-part taxon-name-part-type="subfamily" reg="Rogadinae">Rogadinae</tp:taxon-name-part></tp:taxon-name>) from the Korean Peninsula</article-title><source>Zookeys</source><day>24</day><month>06</month><year>2026</year><volume>1283</volume><fpage>1</fpage><lpage>36</lpage><pub-id pub-id-type="doi">10.3897/zookeys.1283.193979</pub-id></mixed-citation></tp:treatment-meta><tp:nomenclature><tp:taxon-name><object-id xmlns:xlink="http://www.w3.org/1999/xlink" content-type="arpha" xlink:type="simple">E8703AB9-9CA3-5F42-8F8D-7D9E84E4774D</object-id>
                    		<tp:taxon-name-part taxon-name-part-type="genus" reg="Aleiodes">Aleiodes</tp:taxon-name-part> (<tp:taxon-name-part taxon-name-part-type="subgenus" reg="Chelonorhogas">Chelonorhogas</tp:taxon-name-part>) <tp:taxon-name-part taxon-name-part-type="species" reg="rufoniger">rufoniger</tp:taxon-name-part>
                    	
                    		<object-id xmlns:xlink="http://www.w3.org/1999/xlink" content-type="zoobank" xlink:type="simple">https://zoobank.org/E8B8FE2D-3E02-4A41-8597-A62D54080CEB</object-id>
                    	</tp:taxon-name><tp:taxon-authority>Belokobylskij &amp; Ku</tp:taxon-authority><tp:taxon-status xmlns:xlink="http://www.w3.org/1999/xlink" xlink:type="simple">sp. nov.</tp:taxon-status><xref ref-type="fig" rid="F5">Figs 5</xref><xref ref-type="fig" rid="F6">, 6</xref></tp:nomenclature><tp:treatment-sec sec-type="Type material"><title>Type material.</title><p><bold><italic>Holotype</italic></bold> • female, South Korea, [<abbrev xmlns:xlink="http://www.w3.org/1999/xlink" xlink:title="Gyeongsangnam-do" xlink:type="simple">GN</abbrev>] Mt. Jiri, Naedae-ri, Sicheon-myeon, Sancheong-gun, Gyeongsangnam-do, Habudam, Mercury Lamp, 10–11.V.1997 (Jesik Jeon leg.) (<named-content xmlns:xlink="http://www.w3.org/1999/xlink" content-type="dwc:institutional_code" xlink:title="National Institute of Biological Resources" xlink:href="https://scientific-collections.gbif.org/institution/31c9e39d-1b4d-4b4c-9c8c-a93cc973f4e5" xlink:type="simple">NIBR</named-content>). <bold><italic>Paratypes</italic></bold>: South Korea [<abbrev xmlns:xlink="http://www.w3.org/1999/xlink" xlink:title="Gyeonggi-do" xlink:type="simple">GG</abbrev>] • Kyounggi, Suweon, Mt. Kwanggyo, <abbrev xmlns:xlink="http://www.w3.org/1999/xlink" xlink:title="light trap" xlink:type="simple">LT</abbrev>, 16.IV.1998 (Deok-Seo Ku), 2 males (<abbrev xmlns:xlink="http://www.w3.org/1999/xlink" content-type="institution" xlink:title="Science Museum of Natural Enemies (Geochang, Republic of Korea)" xlink:type="simple">SMNE</abbrev>, <named-content xmlns:xlink="http://www.w3.org/1999/xlink" content-type="dwc:institutional_code" xlink:title="Zoological Institute, Russian Academy of Sciences" xlink:href="https://scientific-collections.gbif.org/institution/4909978b-e723-4ab2-b40d-370e984649c9" xlink:type="simple">ZISP</named-content>). <bold>[<abbrev xmlns:xlink="http://www.w3.org/1999/xlink" xlink:title="Gyeongsangnam-do" xlink:type="simple">GN</abbrev>]</bold> • Gyeongsangnam-do, Gyoryong-ri, Geumosan, Geumseongsa, Jingyo-myeon, Hadong-gun, <abbrev xmlns:xlink="http://www.w3.org/1999/xlink" xlink:title="light trap" xlink:type="simple">LT</abbrev>, 17–18.IV.1999 (Je-Sik Jean), 1 male (<abbrev xmlns:xlink="http://www.w3.org/1999/xlink" content-type="institution" xlink:title="Science Museum of Natural Enemies (Geochang, Republic of Korea)" xlink:type="simple">SMNE</abbrev>).</p><fig id="F5" position="float" orientation="portrait"><object-id xmlns:xlink="http://www.w3.org/1999/xlink" content-type="doi" xlink:type="simple">10.3897/zookeys.1283.193979.figure5</object-id><object-id xmlns:xlink="http://www.w3.org/1999/xlink" content-type="arpha" xlink:type="simple">E983FE5A-D466-5AD6-9E2A-44C368026755</object-id><label>Figure 5.</label><caption><p><tp:taxon-name><tp:taxon-name-part taxon-name-part-type="genus" reg="Aleiodes">Aleiodes</tp:taxon-name-part> (<tp:taxon-name-part taxon-name-part-type="subgenus" reg="Chelonorhogas">Chelonorhogas</tp:taxon-name-part>) <tp:taxon-name-part taxon-name-part-type="species" reg="rufoniger">rufoniger</tp:taxon-name-part></tp:taxon-name> sp. nov., female, holotype. <bold>A</bold>. Habitus, lateral view; <bold>B</bold>. Head, front view; <bold>C</bold>. Head, dorsal view; <bold>D</bold>. Claw of fore leg; <bold>E</bold>. Tibial spurs and basitarsus of hind leg, inner side; <bold>F</bold>. Apical segments of antenna; <bold>G</bold>. Basal segments of antenna; <bold>H</bold>. Head and mesosoma, lateral view; <bold>I</bold>. Mesosoma, dorsal view; <bold>J</bold>. Hind leg; <bold>K</bold>. Claw of hind leg.</p></caption><graphic xmlns:xlink="http://www.w3.org/1999/xlink" xlink:href="zookeys-1283-001_article-193979__-g005.jpg" id="oo_1694406.jpg" position="float" orientation="portrait" xlink:type="simple"><uri content-type="original_file" xlink:type="simple">https://binary.pensoft.net/fig/1694406</uri></graphic></fig><fig id="F6" position="float" orientation="portrait"><object-id xmlns:xlink="http://www.w3.org/1999/xlink" content-type="doi" xlink:type="simple">10.3897/zookeys.1283.193979.figure6</object-id><object-id xmlns:xlink="http://www.w3.org/1999/xlink" content-type="arpha" xlink:type="simple">835D076F-65E7-5909-981D-3D10AFFE155B</object-id><label>Figure 6.</label><caption><p><tp:taxon-name><tp:taxon-name-part taxon-name-part-type="genus" reg="Aleiodes">Aleiodes</tp:taxon-name-part> (<tp:taxon-name-part taxon-name-part-type="subgenus" reg="Chelonorhogas">Chelonorhogas</tp:taxon-name-part>) <tp:taxon-name-part taxon-name-part-type="species" reg="rufoniger">rufoniger</tp:taxon-name-part></tp:taxon-name> sp. nov., female, holotype; <bold>A</bold>. Wings; <bold>B</bold>. Metasoma, dorsal view; <bold>C</bold>. Metasoma, lateral view.</p></caption><graphic xmlns:xlink="http://www.w3.org/1999/xlink" xlink:href="zookeys-1283-001_article-193979__-g006.jpg" id="oo_1694407.jpg" position="float" orientation="portrait" xlink:type="simple"><uri content-type="original_file" xlink:type="simple">https://binary.pensoft.net/fig/1694407</uri></graphic></fig></tp:treatment-sec><tp:treatment-sec sec-type="Description"><title>Description.</title><p><bold>Female. <italic>Body</italic></bold> length 9.5 mm; fore wing length 8.6 mm.</p><p><bold><italic>Head</italic></bold> width (dorsal view) 2.1× its median length, 1.05× width of mesoscutum. Occipital carina complete and distinct dorsally. Head behind eye (dorsal view) strongly and almost linearly narrowed; transverse diameter of eye 2.8× length of temple. Ocelli strongly enlarged, anterior ocellus large, ocelli arranged in almost equilateral triangle; POL 0.3× Od, 2.0× OOL; Od ~ 7.0× OOL. Eye high, weakly bean-shaped, 1.6× higher than broad (lateral view). Face weakly convex, its width 0.8–0.9× height of face and clypeus combined, 0.5× height of eye. Hypoclypeal depression medium-sized, circular, its width 1.5× distance from edge of depression to eye, 0.5× minimum width of face. Malar space 0.15× height of eye, 0.5× basal width of mandible. Head below eyes (front view) strongly and weakly-curvedly narrowed. <bold><italic>Antennae</italic></bold> slender, weakly setiform, 67-segmented. Scape relatively long, ~ 2.0× longer than its maximum width. First flagellar segment 1.8× longer than its apical width, 1.2× longer than second segment. Medial segments weakly elongate. Penultimate segment 2.3× longer than wide. Apical segment with distinct and rather long ‘spine’.</p><p><bold><italic>Mesosoma</italic></bold> 1.8× longer than high. Mesoscutum approx. as wide as its medial length (dorsal view), highly and curvedly elevated above pronotum (lateral view). Prescutellar depression (scutal sulcus) relatively long, weakly curved posteriorly, ~ 0.3× as long as scutellum, with six or seven low and short carinae, weakly rugulose between carinae. Scutellum with short lateral carinae in basal third. Precoxal sulcus indistinct. Metanotum with low and obtuse dorsal tubercle (lateral view). Propodeum evenly convexly curved posteriorly, without lateral tubercles.</p><p><bold><italic>Wings</italic></bold>. Fore wing 3.0× longer than its maximum width. Radial vein (<abbrev xmlns:xlink="http://www.w3.org/1999/xlink" xlink:title="first abscissa" xlink:type="simple">r</abbrev>) arising weakly before middle of pterostigma. Radial (marginal) cell not shortened; metacarp (<abbrev xmlns:xlink="http://www.w3.org/1999/xlink" xlink:title="metacarp" xlink:type="simple">1-R1</abbrev>) 1.3× longer than pterostigma. First radial abscissa (<abbrev xmlns:xlink="http://www.w3.org/1999/xlink" xlink:title="first abscissa" xlink:type="simple">r</abbrev>) approx. equal to maximum width of pterostigma. Second radial abscissa (<abbrev xmlns:xlink="http://www.w3.org/1999/xlink" xlink:title="Second radial abscissa" xlink:type="simple">3-SR</abbrev>) 1.7× longer than first abscissa (<abbrev xmlns:xlink="http://www.w3.org/1999/xlink" xlink:title="first abscissa" xlink:type="simple">r</abbrev>) and formed very obtuse angle with it, ~ 0.4× as long as third radial abscissa (<abbrev xmlns:xlink="http://www.w3.org/1999/xlink" xlink:title="third radial abscissa" xlink:type="simple">SR1</abbrev>), 1.7× longer than first radiomedial vein (<abbrev xmlns:xlink="http://www.w3.org/1999/xlink" xlink:title="first radiomedial vein" xlink:type="simple">2-SR</abbrev>). Second radiomedial (submarginal) cell medium-length, 2.6× longer than its maximum width, almost as long as brachial (subdiscal) cell. Recurrent vein (<abbrev xmlns:xlink="http://www.w3.org/1999/xlink" xlink:title="second radiomedial vein" xlink:type="simple">m-cu</abbrev>) straight, 2.2× longer than second abscissa of medial vein (<abbrev xmlns:xlink="http://www.w3.org/1999/xlink" xlink:title="first radiomedial vein" xlink:type="simple">2-SR</abbrev>+M). Nervulus (<abbrev xmlns:xlink="http://www.w3.org/1999/xlink" xlink:title="Nervulus" xlink:type="simple">cu-a</abbrev>) straight, weakly oblique, distinctly postfurcal, distance (<abbrev xmlns:xlink="http://www.w3.org/1999/xlink" xlink:title="abscissa of cubital vein" xlink:type="simple">1-CU1</abbrev>) between basal vein (<abbrev xmlns:xlink="http://www.w3.org/1999/xlink" xlink:title="basal vein" xlink:type="simple">1-M</abbrev>) and nervulus (<abbrev xmlns:xlink="http://www.w3.org/1999/xlink" xlink:title="Nervulus" xlink:type="simple">cu-a</abbrev>) almost 2.0× longer than nervulus (<abbrev xmlns:xlink="http://www.w3.org/1999/xlink" xlink:title="Nervulus" xlink:type="simple">cu-a</abbrev>); first abscissa of cubital vein (<abbrev xmlns:xlink="http://www.w3.org/1999/xlink" xlink:title="abscissa of cubital vein" xlink:type="simple">1-CU1</abbrev>) 0.5× its second abscissa (<abbrev xmlns:xlink="http://www.w3.org/1999/xlink" xlink:title="second abscissa vein" xlink:type="simple">2-CU1</abbrev>). In hind wing, radial (marginal) cell distinctly widened distally. Radial vein (<abbrev xmlns:xlink="http://www.w3.org/1999/xlink" xlink:title="Radial vein" xlink:type="simple">SR</abbrev>) arising from costal vein (<abbrev xmlns:xlink="http://www.w3.org/1999/xlink" xlink:title="costal vein" xlink:type="simple">2-SC+R</abbrev>) not far from basal vein (<abbrev xmlns:xlink="http://www.w3.org/1999/xlink" xlink:title="basal vein" xlink:type="simple">r-m</abbrev>). Nervulus (<abbrev xmlns:xlink="http://www.w3.org/1999/xlink" xlink:title="Nervulus" xlink:type="simple">cu-a</abbrev>) weakly curved. First abscissa of mediocubital vein (<abbrev xmlns:xlink="http://www.w3.org/1999/xlink" xlink:title="First abscissa of mediocubital vein" xlink:type="simple">M+CU</abbrev>) 1.3× longer than second abscissa (<abbrev xmlns:xlink="http://www.w3.org/1999/xlink" xlink:title="second abscissa" xlink:type="simple">1M</abbrev>). Recurrent vein (<abbrev xmlns:xlink="http://www.w3.org/1999/xlink" xlink:title="second radiomedial vein" xlink:type="simple">m-cu</abbrev>) completely absent.</p><p><bold><italic>Legs</italic></bold>. Hind trochantellus ~ 2.0× longer than hind trochanter (measured on their lower margins). Hind femur 4.3× longer than wide. Longest inner spur of hind tibia 0.35× as long as hind basitarsus. Inner distal margin of hind tibia without comb of dense pale setae. Hind tarsus approx. as long as hind tibia. Hind basitarsus 0.8× as long as second to fifth segments combined. Second segment of hind tarsus 0.4× as long as basitarsus, 1.3× as long as fifth segment (without pretarsus). Claw simple, not pectinate.</p><p><bold><italic>Metasoma</italic></bold>. Segments behind fourth tergite distinctly protruding. First tergite distinctly and almost evenly linearly widened towards apex, not strongly widened basally; length of tergite 1.2× its posterior width; posterior width 2.7× its anterior (basal) width. Basal area of first tergite rather wide and elongate, with singly pointed medial break posteriorly. Medial length of second tergite approx. equal to its anterior width, 1.3× length of third tergite; its smooth basal area short, but distinct. Suture between second and third tergites shallow, weakly curved and crenulate. Ovipositor sheath 0.3× as long as hind basitarsus, 0.25× as long as first tergite.</p><p><bold><italic>Sculpture and pubescence</italic></bold>. Vertex distinctly transversely curvedly striate with reticulation and granulation between striae; frons without rugosity, coriaceous to smooth; temple coarsely transversely striate with fine rugulosity between striae; face densely transverse striate with dense rugulosity between striae. Mesoscutum entirely densely granulate with rugosity on area in medio-posterior third. Scutellum granulate-reticulate. Mesopleuron rather finely punctate, space between punctulae smooth; anteriorly almost entirely smooth. Propodeum entirely distinctly rugulose-reticulate, with distinct and complete medial carina. First and second metasomal tergites entirely finely and densely striate with dense rugulosity, their basal areas smooth, with distinct and complete medial carinae; third tergite densely reticulate-coriaceous, with dense fine striation in basal half, without medial carina. Following tergites densely and finely punctate-coriaceous.</p><p><bold><italic>Colour</italic></bold>. Head mostly black, malar space and lower of face yellow. Mesosoma entirely pale reddish brown. Metasoma entirely black. Antennae entirely black. Palpi dark brown basally and yellow apically. Legs dark reddish brown, partly almost black, hind tibia in basal half dark. Wing faintly infuscate; pterostigma mostly dark brown, paler basally, laterally, and apically.</p><p><bold>Male</bold>. Body length 7.7–8.9 mm; fore wing length 6.7–7.0 mm. Antennae 62–64-segmented. Medial length of second tergite 0.9–1.0× its basal width, 1.2–1.3× length of third tergite. Third tergite with medial carina at least in basal half. Palpi mostly dark reddish brown to almost black. Legs mostly black. Otherwise similar to female.</p></tp:treatment-sec><tp:treatment-sec sec-type="Comparative diagnosis"><title>Comparative diagnosis.</title><p>This new species is very similar to <tp:taxon-name><tp:taxon-name-part taxon-name-part-type="genus" reg="Aleiodes">Aleiodes</tp:taxon-name-part> (<tp:taxon-name-part taxon-name-part-type="subgenus" reg="Chelonorhogas">Chelonorhogas</tp:taxon-name-part>) <tp:taxon-name-part taxon-name-part-type="species" reg="daisetsuzanus">daisetsuzanus</tp:taxon-name-part></tp:taxon-name> (Watanabe, 1937) from the Eastern Palaearctic (<xref ref-type="bibr" rid="B54">Watanabe 1937</xref>), but differs by having the tarsal claws not pectinate (distinctly pectinate because of the long and pale pectens in <italic><tp:taxon-name><tp:taxon-name-part taxon-name-part-type="genus" reg="Aleiodes">A.</tp:taxon-name-part> <tp:taxon-name-part taxon-name-part-type="species" reg="daisetsuzanus">daisetsuzanus</tp:taxon-name-part></tp:taxon-name></italic>), metasoma entirely black with first and second tergites distinctly densely striate (mostly reddish brown with first and second tergites finely punctate with reticulation in <italic><tp:taxon-name><tp:taxon-name-part taxon-name-part-type="genus" reg="Aleiodes">A.</tp:taxon-name-part> <tp:taxon-name-part taxon-name-part-type="species" reg="daisetsuzanus">daisetsuzanus</tp:taxon-name-part></tp:taxon-name></italic>), maxillary palps dark brown basally and yellow apically (entirely yellow in <italic><tp:taxon-name><tp:taxon-name-part taxon-name-part-type="genus" reg="Aleiodes">A.</tp:taxon-name-part> <tp:taxon-name-part taxon-name-part-type="species" reg="daisetsuzanus">daisetsuzanus</tp:taxon-name-part></tp:taxon-name></italic>), and the hind tibia entirely black (pale brown or yellow in basal half and dark to black in apical half in <italic><tp:taxon-name><tp:taxon-name-part taxon-name-part-type="genus" reg="Aleiodes">A.</tp:taxon-name-part> <tp:taxon-name-part taxon-name-part-type="species" reg="daisetsuzanus">daisetsuzanus</tp:taxon-name-part></tp:taxon-name></italic>).</p></tp:treatment-sec><tp:treatment-sec sec-type="Etymology"><title>Etymology.</title><p>Named from a combination of the words: <italic>rufus</italic> (Latin for rufous, reddish-brown) and <italic>niger</italic> (Latin for black), referring to the presence of both colours on the body of the new species.</p></tp:treatment-sec><tp:treatment-sec sec-type="Host"><title>Host.</title><p>Unknown.</p></tp:treatment-sec><tp:treatment-sec sec-type="Distribution"><title>Distribution.</title><p>Korean Peninsula.</p></tp:treatment-sec><tp:treatment-sec sec-type="Remarks"><title>Remarks.</title><p><italic><tp:taxon-name><tp:taxon-name-part taxon-name-part-type="genus" reg="Aleiodes">Aleiodes</tp:taxon-name-part> <tp:taxon-name-part taxon-name-part-type="species" reg="rufoniger">rufoniger</tp:taxon-name-part></tp:taxon-name></italic> sp. nov. resembles superficially resembles the species from the subgenus <italic><tp:taxon-name><tp:taxon-name-part taxon-name-part-type="subgenus" reg="Arcaleiodes">Arcaleiodes</tp:taxon-name-part></tp:taxon-name></italic>, namely <tp:taxon-name><tp:taxon-name-part taxon-name-part-type="genus" reg="Aleiodes">A.</tp:taxon-name-part> (<tp:taxon-name-part taxon-name-part-type="subgenus" reg="Arcaleiodes">Arc.</tp:taxon-name-part>) <tp:taxon-name-part taxon-name-part-type="species" reg="nitidus">nitidus</tp:taxon-name-part></tp:taxon-name> Chen &amp; He, 1991 and <tp:taxon-name><tp:taxon-name-part taxon-name-part-type="genus" reg="Aleiodes">A.</tp:taxon-name-part> (<tp:taxon-name-part taxon-name-part-type="subgenus" reg="Arcaleiodes">Arc.</tp:taxon-name-part>) <tp:taxon-name-part taxon-name-part-type="species" reg="hubeiensis">hubeiensis</tp:taxon-name-part></tp:taxon-name> from China (<xref ref-type="bibr" rid="B13">Chen and He 1991</xref>, <xref ref-type="bibr" rid="B14">1997</xref>), but differs from them by having the metasoma mostly black and only the first tergite partly dark reddish brown and without a pale band (vs first and second metasomal tergites entirely or partly reddish yellow and sometimes first tergite with pale band), tibia of the hind legs entirely dark reddish brown to black (vs entirely reddish yellow or brown and basally with pale area), and three apical segments of the maxillary palp yellow and three basal segments brown (vs maxillary palp brown entirely or largely so).</p></tp:treatment-sec><ref-list><ref id="B54"><mixed-citation xmlns:xlink="http://www.w3.org/1999/xlink" xlink:type="simple">Watanabe C (1937) A contribution to the knowledge of the braconid fauna of the Empire of Japan. Journal of the Faculty of Agriculture, Hokkaido (Imperial) University 42: 1–188.</mixed-citation></ref><ref id="B13"><mixed-citation xmlns:xlink="http://www.w3.org/1999/xlink" xlink:type="simple">Chen X-X, He J-H (1991) Seven new species of the genus <italic><tp:taxon-name><tp:taxon-name-part taxon-name-part-type="genus">Aleiodes</tp:taxon-name-part></tp:taxon-name></italic> Wesmael with pale antennal segments from China (<tp:taxon-name><tp:taxon-name-part taxon-name-part-type="order">Hymenoptera</tp:taxon-name-part></tp:taxon-name>: <tp:taxon-name><tp:taxon-name-part taxon-name-part-type="family">Braconidae</tp:taxon-name-part></tp:taxon-name>: <tp:taxon-name><tp:taxon-name-part taxon-name-part-type="subfamily">Rogadinae</tp:taxon-name-part></tp:taxon-name>). Entomotaxonomy 13(1): 29–38. [in Chinese, with English summary]</mixed-citation></ref><ref id="B14"><mixed-citation xmlns:xlink="http://www.w3.org/1999/xlink" xlink:type="simple">Chen X-X, He J-H (1997) Revision of the subfamily <tp:taxon-name><tp:taxon-name-part taxon-name-part-type="subfamily">Rogadinae</tp:taxon-name-part></tp:taxon-name> (<tp:taxon-name><tp:taxon-name-part taxon-name-part-type="order">Hymenoptera</tp:taxon-name-part></tp:taxon-name>: <tp:taxon-name><tp:taxon-name-part taxon-name-part-type="family">Braconidae</tp:taxon-name-part></tp:taxon-name>) from China. Zoologische Verhandelingen 308: 1–187.</mixed-citation></ref></ref-list></tp:taxon-treatment>
