# Supplementary material for: Six new species of the braconid wasps of the genus Aleiodes Wesmael (Hymenoptera, Braconidae, Rogadinae) from the Korean Peninsula
Source: Zookeys. 2026 Jun 24;1283:1–36. doi: 10.3897/zookeys.1283.193979 (PMC13324410; doi:10.3897/zookeys.1283.193979)
Supplement: XML Treatment for Aleiodes (Aleiodes) crassicornis [file zookeys.1283.193979-treatment5.xml]

<!DOCTYPE tp:taxon-treatment
  PUBLIC "-//TaxonX//DTD Taxonomic Treatment Publishing DTD v0 20100105//EN" "tax-treatment-NSO.dtd">
<tp:taxon-treatment xmlns:tp="http://www.plazi.org/taxpub"><tp:treatment-meta><kwd-group><label>Taxon classification</label><kwd>
                <named-content content-type="kingdom">Animalia</named-content>
              </kwd><kwd>
                <named-content content-type="order">Hymenoptera</named-content>
              </kwd><kwd>
                <named-content content-type="family">Braconidae</named-content>
              </kwd></kwd-group><mixed-citation publication-type="journal"><person-group><name><surname>Belokobylskij</surname><given-names>Sergey A.</given-names></name><name><surname>Ku</surname><given-names>Deokseo</given-names></name><name><surname>Lee</surname><given-names>Hye-Rin</given-names></name></person-group><article-title>Six new species of the braconid wasps of the genus <italic><tp:taxon-name><tp:taxon-name-part taxon-name-part-type="genus" reg="Aleiodes">Aleiodes</tp:taxon-name-part></tp:taxon-name></italic> Wesmael (<tp:taxon-name><tp:taxon-name-part taxon-name-part-type="order" reg="Hymenoptera">Hymenoptera</tp:taxon-name-part></tp:taxon-name>, <tp:taxon-name><tp:taxon-name-part taxon-name-part-type="family" reg="Braconidae">Braconidae</tp:taxon-name-part></tp:taxon-name>, <tp:taxon-name><tp:taxon-name-part taxon-name-part-type="subfamily" reg="Rogadinae">Rogadinae</tp:taxon-name-part></tp:taxon-name>) from the Korean Peninsula</article-title><source>Zookeys</source><day>24</day><month>06</month><year>2026</year><volume>1283</volume><fpage>1</fpage><lpage>36</lpage><pub-id pub-id-type="doi">10.3897/zookeys.1283.193979</pub-id></mixed-citation></tp:treatment-meta><tp:nomenclature><tp:taxon-name><object-id xmlns:xlink="http://www.w3.org/1999/xlink" content-type="arpha" xlink:type="simple">C42FBC6A-C50F-5E70-BD2B-6999571D2BEB</object-id>
                    		<tp:taxon-name-part taxon-name-part-type="genus" reg="Aleiodes">Aleiodes</tp:taxon-name-part> (<tp:taxon-name-part taxon-name-part-type="subgenus" reg="Aleiodes">Aleiodes</tp:taxon-name-part>) <tp:taxon-name-part taxon-name-part-type="species" reg="crassicornis">crassicornis</tp:taxon-name-part>
                    	
                    		<object-id xmlns:xlink="http://www.w3.org/1999/xlink" content-type="zoobank" xlink:type="simple">https://zoobank.org/9D2DCFC0-4068-4ECD-8009-A71041EEBC0C</object-id>
                    	</tp:taxon-name><tp:taxon-authority>Belokobylskij &amp; Ku</tp:taxon-authority><tp:taxon-status xmlns:xlink="http://www.w3.org/1999/xlink" xlink:type="simple">sp. nov.</tp:taxon-status><xref ref-type="fig" rid="F7">Figs 7</xref><xref ref-type="fig" rid="F8">, 8</xref></tp:nomenclature><tp:treatment-sec sec-type="Type material"><title>Type material.</title><p><bold><italic>Holotype</italic></bold> • female, South Korea, “Korea [<abbrev xmlns:xlink="http://www.w3.org/1999/xlink" xlink:title="Gyeongsangnam-do" xlink:type="simple">GN</abbrev>], Sanglakwon, Panmun-dong, Jiju-si, 28.VI.2023, Gwanseok Lee (light trap)” (<named-content xmlns:xlink="http://www.w3.org/1999/xlink" content-type="dwc:institutional_code" xlink:title="National Institute of Biological Resources" xlink:href="https://scientific-collections.gbif.org/institution/31c9e39d-1b4d-4b4c-9c8c-a93cc973f4e5" xlink:type="simple">NIBR</named-content>). <bold><italic>Paratypes</italic>: [<abbrev xmlns:xlink="http://www.w3.org/1999/xlink" xlink:title="Chungcheongbuk-do" xlink:type="simple">CB</abbrev>]</bold> • Cheondong-ri, Cheondong Valley, Sobaeksan, Danyang-eup, Danyang-gun, 14.VIII.1998 (Jeon Jesik), 1 female (<abbrev xmlns:xlink="http://www.w3.org/1999/xlink" content-type="institution" xlink:title="Science Museum of Natural Enemies (Geochang, Republic of Korea)" xlink:type="simple">SMNE</abbrev>). <bold>[<abbrev xmlns:xlink="http://www.w3.org/1999/xlink" xlink:title="Gyeongsangbuk-do" xlink:type="simple">GB</abbrev>]</bold> • Andong, Pukhu, Shinjeon, Mt. Hakga, <abbrev xmlns:xlink="http://www.w3.org/1999/xlink" xlink:title="light trap" xlink:type="simple">LT</abbrev>, 19.VII.1998 (Deok-Seo Ku), 1 female (<named-content xmlns:xlink="http://www.w3.org/1999/xlink" content-type="dwc:institutional_code" xlink:title="Zoological Institute, Russian Academy of Sciences" xlink:href="https://scientific-collections.gbif.org/institution/4909978b-e723-4ab2-b40d-370e984649c9" xlink:type="simple">ZISP</named-content>). <bold>[<abbrev xmlns:xlink="http://www.w3.org/1999/xlink" xlink:title="Gangwon-do" xlink:type="simple">GW</abbrev>]</bold> • Gangreung-si, <abbrev xmlns:xlink="http://www.w3.org/1999/xlink" xlink:title="Malaise trap" xlink:type="simple">MT</abbrev>, 11–25.VI.2018 (Hyung-Keun Lee), 1 female (<named-content xmlns:xlink="http://www.w3.org/1999/xlink" content-type="dwc:institutional_code" xlink:title="Zoological Institute, Russian Academy of Sciences" xlink:href="https://scientific-collections.gbif.org/institution/4909978b-e723-4ab2-b40d-370e984649c9" xlink:type="simple">ZISP</named-content>). <bold>[<abbrev xmlns:xlink="http://www.w3.org/1999/xlink" xlink:title="Jeollabuk-do" xlink:type="simple">JB</abbrev>]</bold> • Myeongdeok-ri, Janggye-myeon, Jangsu-gun, Jeollabuk-do, Yuksip-ryeong Rest Area, <abbrev xmlns:xlink="http://www.w3.org/1999/xlink" xlink:title="light trap" xlink:type="simple">LT</abbrev>, 15.VII.2016 (Deokseo Ku, Tae-Ho An, Hye-Rin Lee), 1 female (<abbrev xmlns:xlink="http://www.w3.org/1999/xlink" content-type="institution" xlink:title="Science Museum of Natural Enemies (Geochang, Republic of Korea)" xlink:type="simple">SMNE</abbrev>).</p><fig id="F7" position="float" orientation="portrait"><object-id xmlns:xlink="http://www.w3.org/1999/xlink" content-type="doi" xlink:type="simple">10.3897/zookeys.1283.193979.figure7</object-id><object-id xmlns:xlink="http://www.w3.org/1999/xlink" content-type="arpha" xlink:type="simple">4B1EBA26-92BE-5F15-8247-A3DA856B4EDC</object-id><label>Figure 7.</label><caption><p><tp:taxon-name><tp:taxon-name-part taxon-name-part-type="genus" reg="Aleiodes">Aleiodes</tp:taxon-name-part> (<tp:taxon-name-part taxon-name-part-type="subgenus" reg="Aleiodes">Aleiodes</tp:taxon-name-part>) <tp:taxon-name-part taxon-name-part-type="species" reg="crassicornis">crassicornis</tp:taxon-name-part></tp:taxon-name> sp. nov., female, holotype. <bold>A</bold>. Habitus, lateral view; <bold>B</bold>. Head, front view; <bold>C</bold>. Head, dorsal view; <bold>D</bold>. Basal segments of antenna; <bold>E</bold>. Apical segments of antenna; <bold>F</bold>. Head and mesosoma, lateral view; <bold>G</bold>. Mesosoma, dorsal view; <bold>H</bold>. Hind leg; <bold>I</bold>. Fore legs; <bold>J</bold>. Fore coxa and femur; <bold>K</bold>. Tarsus and claw of fore leg; <bold>L</bold>. Hind femur; <bold>M</bold>. Hind tarsus and claw.</p></caption><graphic xmlns:xlink="http://www.w3.org/1999/xlink" xlink:href="zookeys-1283-001_article-193979__-g007.jpg" id="oo_1694408.jpg" position="float" orientation="portrait" xlink:type="simple"><uri content-type="original_file" xlink:type="simple">https://binary.pensoft.net/fig/1694408</uri></graphic></fig><fig id="F8" position="float" orientation="portrait"><object-id xmlns:xlink="http://www.w3.org/1999/xlink" content-type="doi" xlink:type="simple">10.3897/zookeys.1283.193979.figure8</object-id><object-id xmlns:xlink="http://www.w3.org/1999/xlink" content-type="arpha" xlink:type="simple">F857A8F2-A303-5BEA-B6E8-E0AA93BC9E41</object-id><label>Figure 8.</label><caption><p><tp:taxon-name><tp:taxon-name-part taxon-name-part-type="genus" reg="Aleiodes">Aleiodes</tp:taxon-name-part> (<tp:taxon-name-part taxon-name-part-type="subgenus" reg="Aleiodes">Aleiodes</tp:taxon-name-part>) <tp:taxon-name-part taxon-name-part-type="species" reg="crassicornis">crassicornis</tp:taxon-name-part></tp:taxon-name> sp. nov., female, holotype. <bold>A</bold>. Wings; <bold>B</bold>. Metasoma, dorsal view; <bold>C</bold>. Metasoma, lateral view.</p></caption><graphic xmlns:xlink="http://www.w3.org/1999/xlink" xlink:href="zookeys-1283-001_article-193979__-g008.jpg" id="oo_1694409.jpg" position="float" orientation="portrait" xlink:type="simple"><uri content-type="original_file" xlink:type="simple">https://binary.pensoft.net/fig/1694409</uri></graphic></fig></tp:treatment-sec><tp:treatment-sec sec-type="Description"><title>Description.</title><p><bold>Female. <italic>Body</italic></bold> length 4.0–4.9 mm; fore wing length 3.0–3.8 mm.</p><p><bold><italic>Head</italic></bold> width (dorsal view) 1.8–2.0× its median length, 1.0–1.1× width of mesoscutum. Occipital carina complete and rather distinct mediodorsally. Head behind eye (dorsal view) curvedly narrowed; transverse diameter of eye 2.0–2.2× length of temple. Ocelli weakly enlarged, arranged in triangle with base ~ 1.2× its sides; POL almost equal to Od, 0.6–0.7× OOL; Od 0.6–0.7× OOL. Eye rather high, weakly bean-shaped, 1.6–1.7× higher than broad (lateral view). Face distinctly convex, its width 1.2–1.3× height of face and clypeus combined, 0.9–1.0× height of eye. Hypoclypeal depression small, circular, its width 0.6–0.7× distance from edge of depression to eye, ~ 0.3× minimum width of face. Malar space ~ 0.4× height of eye, 1.1–1.3× basal width of mandible. Head below eyes (front view) distinctly and weakly-curvedly narrowed. <bold><italic>Antennae</italic></bold> thick, shortened, weakly setiform, 23–25-segmented, almost as long as head and mesosoma combined. Scape relatively long, widened distally, ~ 1.5× longer than its maximum width. First flagellar segment 1.4–1.5× longer than its apical width, ~ 1.1× longer than second segment. Medial flagellar segments weakly elongated. Penultimate segment 1.5–1.8× longer than wide, 0.7–0.9× as long a first flagellar segment. Apical segment acuminate and with short spine.</p><p><bold><italic>Mesosoma</italic></bold> 2.2–2.3× longer than high. Neck of prothorax very short. Mesoscutum 0.9–1.0× as wide as its medial length (dorsal view), distinctly and curvedly elevated above pronotum (lateral view). Prescutellar depression (scutal sulcus) relatively short, weakly curved, ~ 0.3× as long as scutellum, with 6–8 high carinae, weakly rugulose to almost smooth between carinae. Precoxal sulcus present, but very shallow, densely rugulose. Metanotum without dorsal tooth (lateral view). Propodeum weakly curvedly oblique in posterior half (lateral view), without lateral tubercles.</p><p><bold><italic>Wings</italic></bold>. Fore wing 3.2–3.4× longer than its maximum width. Radial vein (<abbrev xmlns:xlink="http://www.w3.org/1999/xlink" xlink:title="first abscissa" xlink:type="simple">r</abbrev>) arising weakly before middle of pterostigma. Radial (marginal) cell not shortened; metacarp (<abbrev xmlns:xlink="http://www.w3.org/1999/xlink" xlink:title="metacarp" xlink:type="simple">1-R1</abbrev>) 1.3–1.5× longer than pterostigma. First radial abscissa (<abbrev xmlns:xlink="http://www.w3.org/1999/xlink" xlink:title="first abscissa" xlink:type="simple">r</abbrev>) weakly curved, 1.0–1.3× as long as maximum width of pterostigma. Second radial abscissa (<abbrev xmlns:xlink="http://www.w3.org/1999/xlink" xlink:title="Second radial abscissa" xlink:type="simple">3-SR</abbrev>) 1.5–1.7× longer than first abscissa (<abbrev xmlns:xlink="http://www.w3.org/1999/xlink" xlink:title="first abscissa" xlink:type="simple">r</abbrev>) and formed obtuse angle with it, ~ 0.4× as long as third radial abscissa (<abbrev xmlns:xlink="http://www.w3.org/1999/xlink" xlink:title="third radial abscissa" xlink:type="simple">SR1</abbrev>), 1.7–2.1× longer than first radiomedial vein (<abbrev xmlns:xlink="http://www.w3.org/1999/xlink" xlink:title="first radiomedial vein" xlink:type="simple">2-SR</abbrev>). Second radiomedial (submarginal) cell medium-length, relatively narrow, 2.3–2.4× longer than its maximum width, approx. as long as brachial (subdiscal) cell. Second medial abscissa (<abbrev xmlns:xlink="http://www.w3.org/1999/xlink" xlink:title="first radiomedial vein" xlink:type="simple">2-SR</abbrev>+M) 0.7× first radial abscissa (<abbrev xmlns:xlink="http://www.w3.org/1999/xlink" xlink:title="first abscissa" xlink:type="simple">r</abbrev>). Recurrent vein (<abbrev xmlns:xlink="http://www.w3.org/1999/xlink" xlink:title="second radiomedial vein" xlink:type="simple">m-cu</abbrev>) almost straight, 1.6–2.0× longer than second abscissa of medial vein (<abbrev xmlns:xlink="http://www.w3.org/1999/xlink" xlink:title="first radiomedial vein" xlink:type="simple">2-SR</abbrev>+M), 1.2–1.3× first radiomedial vein (<abbrev xmlns:xlink="http://www.w3.org/1999/xlink" xlink:title="first radiomedial vein" xlink:type="simple">2-SR</abbrev>). Nervulus (<abbrev xmlns:xlink="http://www.w3.org/1999/xlink" xlink:title="Nervulus" xlink:type="simple">cu-a</abbrev>) straight, subperpendicular, distinctly postfurcal, distance (<abbrev xmlns:xlink="http://www.w3.org/1999/xlink" xlink:title="abscissa of cubital vein" xlink:type="simple">1-CU1</abbrev>) between basal vein (<abbrev xmlns:xlink="http://www.w3.org/1999/xlink" xlink:title="basal vein" xlink:type="simple">1-M</abbrev>) and nervulus (<abbrev xmlns:xlink="http://www.w3.org/1999/xlink" xlink:title="Nervulus" xlink:type="simple">cu-a</abbrev>) 1.4–1.6× longer than nervulus (<abbrev xmlns:xlink="http://www.w3.org/1999/xlink" xlink:title="Nervulus" xlink:type="simple">cu-a</abbrev>); first abscissa of cubital vein (<abbrev xmlns:xlink="http://www.w3.org/1999/xlink" xlink:title="abscissa of cubital vein" xlink:type="simple">1-CU1</abbrev>) ~ 0.4× its second abscissa (<abbrev xmlns:xlink="http://www.w3.org/1999/xlink" xlink:title="second abscissa vein" xlink:type="simple">2-CU1</abbrev>). In hind wing, radial (marginal) cell subparallel-sided in basal half and weakly widened distally. Radial vein (<abbrev xmlns:xlink="http://www.w3.org/1999/xlink" xlink:title="Radial vein" xlink:type="simple">SR</abbrev>) arising from costal vein (<abbrev xmlns:xlink="http://www.w3.org/1999/xlink" xlink:title="costal vein" xlink:type="simple">2-SC+R</abbrev>) far from basal vein (<abbrev xmlns:xlink="http://www.w3.org/1999/xlink" xlink:title="basal vein" xlink:type="simple">r-m</abbrev>). Nervulus (<abbrev xmlns:xlink="http://www.w3.org/1999/xlink" xlink:title="Nervulus" xlink:type="simple">cu-a</abbrev>) weakly curved. First abscissa of mediocubital vein (<abbrev xmlns:xlink="http://www.w3.org/1999/xlink" xlink:title="First abscissa of mediocubital vein" xlink:type="simple">M+CU</abbrev>) 2.1× longer than second abscissa (<abbrev xmlns:xlink="http://www.w3.org/1999/xlink" xlink:title="basal vein" xlink:type="simple">1-M</abbrev>). Recurrent vein (<abbrev xmlns:xlink="http://www.w3.org/1999/xlink" xlink:title="second radiomedial vein" xlink:type="simple">m-cu</abbrev>) present, short, strongly unsclerotised, antefurcal.</p><p><bold><italic>Legs</italic></bold>. All legs thickened. Fore femur 2.3–2.4× longer than its maximum width; fore and middle tibiae distinctly widened distally; segments of fore and middle tarsi shortened; middle femur ~ 2.7× longer than its maximum width. Hind trochantellus 1.5–1.6× longer than hind trochanter (measured on their lower margins). Hind femur very wide, 2.5–2.7× longer than its maximum width. Hind tibia weakly widened posteriorly, without comb of dense pale setae on its inner posterior margin. Longest inner spur of hind tibia ~ 0.5× as long as hind basitarsus. Hind tarsus 0.9–1.0× as long as hind tibia; segments of hind tarsus long and weakly thickened. Hind basitarsus 0.6–0.7× as long as second to fifth segments combined. Second segment of hind tarsus 0.4× as long as basitarsus, approx. as long as fifth segment (without pretarsus). Claw simple, not pectinate, but at least with one distinct bristle situated deeply basally.</p><p><bold><italic>Metasoma</italic></bold>. Tergites behind third one weakly protruding. First tergite distinctly and mostly almost evenly linearly widened towards posterior margin, more distinctly widened just basally; length of tergite almost equal to its posterior width; posterior width 2.7–2.8× its anterior (basal) width. Basal area of first tergite wide and short, semi-round, with single pointed break medio-posteriorly. Medial length of second tergite 0.8× its anterior width; 1.2–1.3× length of third tergite; its basal area short and indistinct. First and second tergites with complete and third tergite in anterior half with distinct carina. Suture between second and third tergites distinct, weakly curved and coarsely crenulate. Ovipositor sheath ~ 0.8× as long as hind basitarsus, ~ 0.5× as long as first tergite.</p><p><bold><italic>Sculpture and pubescence</italic></bold>. Vertex and temple densely reticulate-rugose with fine granulation; frons mostly finely or distinctly granulate, rugulose laterally; face transversely undulating striate with reticulation, partly granulate. Mesoscutum and scutellum entirely densely and finely reticulate-coriaceous, mesoscutum densely longitudinally striate in medio-posterior half. Mesopleuron mostly finely reticulate-rugulose with curved striation, coriaceous partly, its posterior and upper wide areas (speculum) smooth. Propodeum entirely distinctly rugulose-reticulate with striation partly; with distinct and complete medial carina. Hind coxa curvedly aciculate dorsally, densely and finely granulate-reticulate laterally; hind femur densely and finely granulate with sparse punctation. First to third metasomal tergites entirely distinctly and densely striate with dense rugulosity, third tergite finely sculptured posteriorly; anterior triangular area of first tergite almost smooth; first and second tergites with complete medial carinae, carina of third tergite distinct in basal half only. Following tergites densely and finely or very finely coriaceous.</p><p><bold><italic>Colour</italic></bold>. Body mostly yellow to brownish yellow; propodeum and first to third tergites mostly dark reddish brown to almost black, first tergite medio-posteriorly and second tergite widely medially with brownish yellow spots; tergite behind third one reddish brown. Antennae yellow to brownish yellow or pale reddish brown in basal half, brown, reddish brown to almost black in posterior half. Palpi creamy yellow. Legs mostly yellow to brownish yellow, basal parts of fore and middle legs pale yellow. Wing subhyaline; pterostigma medially widely brown, pale yellow in basal third and apical fifth.</p><p><bold>Male</bold>. Unknown.</p></tp:treatment-sec><tp:treatment-sec sec-type="Comparative diagnosis"><title>Comparative diagnosis.</title><p>This new species is similar to <tp:taxon-name><tp:taxon-name-part taxon-name-part-type="genus" reg="Aleiodes">Aleiodes</tp:taxon-name-part> (<tp:taxon-name-part taxon-name-part-type="subgenus" reg="Aleiodes">A.</tp:taxon-name-part>) <tp:taxon-name-part taxon-name-part-type="species" reg="tsukubaensis">tsukubaensis</tp:taxon-name-part></tp:taxon-name>
 Belokobylskij, 2000 from Japan (<xref ref-type="bibr" rid="B6">Belokobylskij 2000</xref>), but differs from it by having the antenna thick and short (thinner and longer in <italic><tp:taxon-name><tp:taxon-name-part taxon-name-part-type="genus" reg="Aleiodes">A.</tp:taxon-name-part> <tp:taxon-name-part taxon-name-part-type="species" reg="tsukubaensis">tsukubaensis</tp:taxon-name-part></tp:taxon-name></italic>), basal segments of antenna short (long in <italic><tp:taxon-name><tp:taxon-name-part taxon-name-part-type="genus" reg="Aleiodes">A.</tp:taxon-name-part> <tp:taxon-name-part taxon-name-part-type="species" reg="tsukubaensis">tsukubaensis</tp:taxon-name-part></tp:taxon-name></italic>), legs strongly widened, fore femur 2.3–2.4× and middle femur 2.5–2.7× longer than their maximum width, respectively (less widened, fore femur 3.3× and middle femur 3.0× longer than their maximum width in <italic><tp:taxon-name><tp:taxon-name-part taxon-name-part-type="genus" reg="Aleiodes">A.</tp:taxon-name-part> <tp:taxon-name-part taxon-name-part-type="species" reg="tsukubaensis">tsukubaensis</tp:taxon-name-part></tp:taxon-name></italic>).</p><p>This new species is similar to <italic><tp:taxon-name><tp:taxon-name-part taxon-name-part-type="genus" reg="Aleiodes">A.</tp:taxon-name-part> <tp:taxon-name-part taxon-name-part-type="species" reg="globofemurus">globofemurus</tp:taxon-name-part></tp:taxon-name></italic> Quicke &amp; Butcher, 2012 described from Thailand (<xref ref-type="bibr" rid="B12">Butcher et al. 2012</xref>: spelled correctly on the pages 4, 6 and 106, but erroneously as <tp:taxon-name><tp:taxon-name-part taxon-name-part-type="genus" reg="Aleiodes">A.</tp:taxon-name-part></tp:taxon-name><italic>globifemurus</italic> on the pages 19 and 107), but differs from it by having the occipital carina complete and rather distinct mediodorsally (obliterated mediodorsally in <italic><tp:taxon-name><tp:taxon-name-part taxon-name-part-type="genus" reg="Aleiodes">A.</tp:taxon-name-part> <tp:taxon-name-part taxon-name-part-type="species" reg="globofemurus">globofemurus</tp:taxon-name-part></tp:taxon-name></italic>), antenna 23–25-segmented (31-segmented in <italic><tp:taxon-name><tp:taxon-name-part taxon-name-part-type="genus" reg="Aleiodes">A.</tp:taxon-name-part> <tp:taxon-name-part taxon-name-part-type="species" reg="globofemurus">globofemurus</tp:taxon-name-part></tp:taxon-name></italic>), second medial abscissa (<abbrev xmlns:xlink="http://www.w3.org/1999/xlink" xlink:title="first radiomedial vein" xlink:type="simple">2-SR</abbrev>+M) of the fore wing 0.7× as long as the first radial abscissa (<abbrev xmlns:xlink="http://www.w3.org/1999/xlink" xlink:title="first abscissa" xlink:type="simple">r</abbrev>) (1.1× in <italic><tp:taxon-name><tp:taxon-name-part taxon-name-part-type="genus" reg="Aleiodes">A.</tp:taxon-name-part> <tp:taxon-name-part taxon-name-part-type="species" reg="globofemurus">globofemurus</tp:taxon-name-part></tp:taxon-name></italic>), radial (marginal) cell of the hind wing subparallel-sided in basal half and weakly widened distally (entirely more or less parallel in <italic><tp:taxon-name><tp:taxon-name-part taxon-name-part-type="genus" reg="Aleiodes">A.</tp:taxon-name-part> <tp:taxon-name-part taxon-name-part-type="species" reg="globofemurus">globofemurus</tp:taxon-name-part></tp:taxon-name></italic>), first abscissa of mediocubital vein (<abbrev xmlns:xlink="http://www.w3.org/1999/xlink" xlink:title="First abscissa of mediocubital vein" xlink:type="simple">M+CU</abbrev>) of the hind wing 2.1× longer than the second abscissa (<abbrev xmlns:xlink="http://www.w3.org/1999/xlink" xlink:title="basal vein" xlink:type="simple">1-M</abbrev>) (1.75× in <italic><tp:taxon-name><tp:taxon-name-part taxon-name-part-type="genus" reg="Aleiodes">A.</tp:taxon-name-part> <tp:taxon-name-part taxon-name-part-type="species" reg="globofemurus">globofemurus</tp:taxon-name-part></tp:taxon-name></italic>), claw simple, not pectinate, but at least with one distinct bristle situated deep basally (claw with pectin of 3 or 4 small teeth from the base to the middle in <italic><tp:taxon-name><tp:taxon-name-part taxon-name-part-type="genus" reg="Aleiodes">A.</tp:taxon-name-part> <tp:taxon-name-part taxon-name-part-type="species" reg="globofemurus">globofemurus</tp:taxon-name-part></tp:taxon-name></italic>), mesopleuron mostly finely reticulate-rugulose with curved striation, coriaceous partly, its posterior and upper wide areas (speculum) smooth (almost entirely aciculate in <italic><tp:taxon-name><tp:taxon-name-part taxon-name-part-type="genus" reg="Aleiodes">A.</tp:taxon-name-part> <tp:taxon-name-part taxon-name-part-type="species" reg="globofemurus">globofemurus</tp:taxon-name-part></tp:taxon-name></italic>), carina of third tergite distinct in the basal half (weakly differentiated on anterior 0.2 in <italic><tp:taxon-name><tp:taxon-name-part taxon-name-part-type="genus" reg="Aleiodes">A.</tp:taxon-name-part> <tp:taxon-name-part taxon-name-part-type="species" reg="globofemurus">globofemurus</tp:taxon-name-part></tp:taxon-name></italic>), malar space entirely yellow (cream-yellow in <italic><tp:taxon-name><tp:taxon-name-part taxon-name-part-type="genus" reg="Aleiodes">A.</tp:taxon-name-part> <tp:taxon-name-part taxon-name-part-type="species" reg="globofemurus">globofemurus</tp:taxon-name-part></tp:taxon-name></italic>), and propodeum and most part of metasoma brown, dark brown to black (entirely pale reddish brown to yellowish brown in <italic><tp:taxon-name><tp:taxon-name-part taxon-name-part-type="genus" reg="Aleiodes">A.</tp:taxon-name-part> <tp:taxon-name-part taxon-name-part-type="species" reg="globofemurus">globofemurus</tp:taxon-name-part></tp:taxon-name></italic>).</p></tp:treatment-sec><tp:treatment-sec sec-type="Etymology"><title>Etymology.</title><p>This species is named after <italic>crassus</italic> (Latin for thick) and <italic>cornis</italic> (Latin for horn or projection), referring to its thick antenna.</p></tp:treatment-sec><tp:treatment-sec sec-type="Host"><title>Host.</title><p>Unknown.</p></tp:treatment-sec><tp:treatment-sec sec-type="Distribution"><title>Distribution.</title><p>Korean Peninsula.</p></tp:treatment-sec><ref-list><ref id="B6"><mixed-citation xmlns:xlink="http://www.w3.org/1999/xlink" xlink:type="simple">Belokobylskij SA (2000) Subfam. <tp:taxon-name><tp:taxon-name-part taxon-name-part-type="subfamily">Rogadinae</tp:taxon-name-part></tp:taxon-name>. In: Lehr PA (Ed.), Key to Insects of the Russian Far East. Vol. 4. <tp:taxon-name><tp:taxon-name-part taxon-name-part-type="superfamily">Neuropteroidea</tp:taxon-name-part></tp:taxon-name>, <tp:taxon-name><tp:taxon-name-part taxon-name-part-type="order">Mecoptera</tp:taxon-name-part></tp:taxon-name>, <tp:taxon-name><tp:taxon-name-part taxon-name-part-type="order">Hymenoptera</tp:taxon-name-part></tp:taxon-name>. Pt 4. Vladivostok: Dal’nauka: 15–109. [In Russian]</mixed-citation></ref><ref id="B12"><mixed-citation xmlns:xlink="http://www.w3.org/1999/xlink" xlink:type="simple">Butcher BA, Smith MA, Sharkey MJ, Quicke DLJ (2012) A turbo-taxonomic study of Thai <tp:taxon-name><tp:taxon-name-part taxon-name-part-type="genus">Aleiodes</tp:taxon-name-part> (<tp:taxon-name-part taxon-name-part-type="subgenus">Aleiodes</tp:taxon-name-part>)</tp:taxon-name> and <tp:taxon-name><tp:taxon-name-part taxon-name-part-type="genus">Aleiodes</tp:taxon-name-part> (<tp:taxon-name-part taxon-name-part-type="subgenus">Arcaleiodes</tp:taxon-name-part>)</tp:taxon-name> (<tp:taxon-name><tp:taxon-name-part taxon-name-part-type="order">Hymenoptera</tp:taxon-name-part></tp:taxon-name>: <tp:taxon-name><tp:taxon-name-part taxon-name-part-type="family">Braconidae</tp:taxon-name-part></tp:taxon-name>: <tp:taxon-name><tp:taxon-name-part taxon-name-part-type="subfamily">Rogadinae</tp:taxon-name-part></tp:taxon-name>) based largely on COI barcoded specimens, with rapid descriptions of 179 new species. Zootaxa 3457: 1–232. <ext-link xlink:href="10.11646/zootaxa.3457.1.1" ext-link-type="doi" xlink:type="simple">https://doi.org/10.11646/zootaxa.3457.1.1</ext-link></mixed-citation></ref></ref-list></tp:taxon-treatment>
