# Supplementary material for: Six new species of the braconid wasps of the genus Aleiodes Wesmael (Hymenoptera, Braconidae, Rogadinae) from the Korean Peninsula
Source: Zookeys. 2026 Jun 24;1283:1–36. doi: 10.3897/zookeys.1283.193979 (PMC13324410; doi:10.3897/zookeys.1283.193979)
Supplement: XML Treatment for Aleiodes (Aleiodes) heterogamoides [file zookeys.1283.193979-treatment6.xml]

<!DOCTYPE tp:taxon-treatment
  PUBLIC "-//TaxonX//DTD Taxonomic Treatment Publishing DTD v0 20100105//EN" "tax-treatment-NSO.dtd">
<tp:taxon-treatment xmlns:tp="http://www.plazi.org/taxpub"><tp:treatment-meta><kwd-group><label>Taxon classification</label><kwd>
                <named-content content-type="kingdom">Animalia</named-content>
              </kwd><kwd>
                <named-content content-type="order">Hymenoptera</named-content>
              </kwd><kwd>
                <named-content content-type="family">Braconidae</named-content>
              </kwd></kwd-group><mixed-citation publication-type="journal"><person-group><name><surname>Belokobylskij</surname><given-names>Sergey A.</given-names></name><name><surname>Ku</surname><given-names>Deokseo</given-names></name><name><surname>Lee</surname><given-names>Hye-Rin</given-names></name></person-group><article-title>Six new species of the braconid wasps of the genus <italic><tp:taxon-name><tp:taxon-name-part taxon-name-part-type="genus" reg="Aleiodes">Aleiodes</tp:taxon-name-part></tp:taxon-name></italic> Wesmael (<tp:taxon-name><tp:taxon-name-part taxon-name-part-type="order" reg="Hymenoptera">Hymenoptera</tp:taxon-name-part></tp:taxon-name>, <tp:taxon-name><tp:taxon-name-part taxon-name-part-type="family" reg="Braconidae">Braconidae</tp:taxon-name-part></tp:taxon-name>, <tp:taxon-name><tp:taxon-name-part taxon-name-part-type="subfamily" reg="Rogadinae">Rogadinae</tp:taxon-name-part></tp:taxon-name>) from the Korean Peninsula</article-title><source>Zookeys</source><day>24</day><month>06</month><year>2026</year><volume>1283</volume><fpage>1</fpage><lpage>36</lpage><pub-id pub-id-type="doi">10.3897/zookeys.1283.193979</pub-id></mixed-citation></tp:treatment-meta><tp:nomenclature><tp:taxon-name><object-id xmlns:xlink="http://www.w3.org/1999/xlink" content-type="arpha" xlink:type="simple">8457D042-E05B-5AAF-AB36-256A5659E49D</object-id>
                    		<tp:taxon-name-part taxon-name-part-type="genus" reg="Aleiodes">Aleiodes</tp:taxon-name-part> (<tp:taxon-name-part taxon-name-part-type="subgenus" reg="Aleiodes">Aleiodes</tp:taxon-name-part>) <tp:taxon-name-part taxon-name-part-type="species" reg="heterogamoides">heterogamoides</tp:taxon-name-part>
                    	
                    		<object-id xmlns:xlink="http://www.w3.org/1999/xlink" content-type="zoobank" xlink:type="simple">https://zoobank.org/D2F1FE13-009D-4AD6-BC33-72C4F600AB77</object-id>
                    	</tp:taxon-name><tp:taxon-authority>Belokobylskij &amp; Ku</tp:taxon-authority><tp:taxon-status xmlns:xlink="http://www.w3.org/1999/xlink" xlink:type="simple">sp. nov.</tp:taxon-status><xref ref-type="fig" rid="F9">Figs 9</xref><xref ref-type="fig" rid="F10">, 10</xref></tp:nomenclature><tp:treatment-sec sec-type="Type material"><title>Type material.</title><p><bold><italic>Holotype</italic></bold> • female, South Korea, “Korea (<abbrev xmlns:xlink="http://www.w3.org/1999/xlink" xlink:title="Jeju-do" xlink:type="simple">JJ</abbrev>), Mulyeongari, Sumang-ri, Namwon-up, Seoqwipo-si, Jeju-do, VII.07–VII.30.2017 (Malaise trap)” (collector unknown) (<named-content xmlns:xlink="http://www.w3.org/1999/xlink" content-type="dwc:institutional_code" xlink:title="National Institute of Biological Resources" xlink:href="https://scientific-collections.gbif.org/institution/31c9e39d-1b4d-4b4c-9c8c-a93cc973f4e5" xlink:type="simple">NIBR</named-content>). <bold><italic>Paratypes</italic></bold>: South Korea: <bold>[<abbrev xmlns:xlink="http://www.w3.org/1999/xlink" xlink:title="Gyeonggi-do" xlink:type="simple">GG</abbrev>]</bold> • Kyeonggi-do, Suwon-shi, Seodun-dong, Mt. Yeogi, <abbrev xmlns:xlink="http://www.w3.org/1999/xlink" xlink:title="Malaise trap" xlink:type="simple">MT</abbrev>, 23–29.VI.1994 (Deokseo Ku), 1 male (<abbrev xmlns:xlink="http://www.w3.org/1999/xlink" content-type="institution" xlink:title="Science Museum of Natural Enemies (Geochang, Republic of Korea)" xlink:type="simple">SMNE</abbrev>); same locality, 29.VI–6.VII.1994, 1 male (<named-content xmlns:xlink="http://www.w3.org/1999/xlink" content-type="dwc:institutional_code" xlink:title="Zoological Institute, Russian Academy of Sciences" xlink:href="https://scientific-collections.gbif.org/institution/4909978b-e723-4ab2-b40d-370e984649c9" xlink:type="simple">ZISP</named-content>). <bold>[<abbrev xmlns:xlink="http://www.w3.org/1999/xlink" xlink:title="Gyeongsangnam-do" xlink:type="simple">GN</abbrev>]</bold> • Beoppyeong-ri, Chahwang-myeon, Sancheong-gun, 35.48604 N, 127.9746 E, 22.VII.2024 (V. Chemyreva), 3 females (<abbrev xmlns:xlink="http://www.w3.org/1999/xlink" content-type="institution" xlink:title="Science Museum of Natural Enemies (Geochang, Republic of Korea)" xlink:type="simple">SMNE</abbrev>, <named-content xmlns:xlink="http://www.w3.org/1999/xlink" content-type="dwc:institutional_code" xlink:title="Zoological Institute, Russian Academy of Sciences" xlink:href="https://scientific-collections.gbif.org/institution/4909978b-e723-4ab2-b40d-370e984649c9" xlink:type="simple">ZISP</named-content>). <bold>[<abbrev xmlns:xlink="http://www.w3.org/1999/xlink" xlink:title="Jeju-do" xlink:type="simple">JJ</abbrev>]</bold> • Eoseungsaengak, Haeando, Jeju-si, Jeju-do, <abbrev xmlns:xlink="http://www.w3.org/1999/xlink" xlink:title="Malaise trap" xlink:type="simple">MT</abbrev>, 14–29.X.2017 (collector unknown), 5 females (<abbrev xmlns:xlink="http://www.w3.org/1999/xlink" content-type="institution" xlink:title="Science Museum of Natural Enemies (Geochang, Republic of Korea)" xlink:type="simple">SMNE</abbrev>, <named-content xmlns:xlink="http://www.w3.org/1999/xlink" content-type="dwc:institutional_code" xlink:title="Zoological Institute, Russian Academy of Sciences" xlink:href="https://scientific-collections.gbif.org/institution/4909978b-e723-4ab2-b40d-370e984649c9" xlink:type="simple">ZISP</named-content>) • same label, but 3–16.IX.2017, 2 males (<abbrev xmlns:xlink="http://www.w3.org/1999/xlink" content-type="institution" xlink:title="Science Museum of Natural Enemies (Geochang, Republic of Korea)" xlink:type="simple">SMNE</abbrev>, <named-content xmlns:xlink="http://www.w3.org/1999/xlink" content-type="dwc:institutional_code" xlink:title="Zoological Institute, Russian Academy of Sciences" xlink:href="https://scientific-collections.gbif.org/institution/4909978b-e723-4ab2-b40d-370e984649c9" xlink:type="simple">ZISP</named-content>) • same label, but 6–19.VIII.2017, 2 males (<abbrev xmlns:xlink="http://www.w3.org/1999/xlink" content-type="institution" xlink:title="Science Museum of Natural Enemies (Geochang, Republic of Korea)" xlink:type="simple">SMNE</abbrev>, <named-content xmlns:xlink="http://www.w3.org/1999/xlink" content-type="dwc:institutional_code" xlink:title="Zoological Institute, Russian Academy of Sciences" xlink:href="https://scientific-collections.gbif.org/institution/4909978b-e723-4ab2-b40d-370e984649c9" xlink:type="simple">ZISP</named-content>) • same label, but 19.VIII–3.IX.2017, 1 male (<abbrev xmlns:xlink="http://www.w3.org/1999/xlink" content-type="institution" xlink:title="Science Museum of Natural Enemies (Geochang, Republic of Korea)" xlink:type="simple">SMNE</abbrev>) • same label, but 16–30.IX.2017, 1 female (<abbrev xmlns:xlink="http://www.w3.org/1999/xlink" content-type="institution" xlink:title="Science Museum of Natural Enemies (Geochang, Republic of Korea)" xlink:type="simple">SMNE</abbrev>); same label as in holotype, 1 male (<named-content xmlns:xlink="http://www.w3.org/1999/xlink" content-type="dwc:institutional_code" xlink:title="Zoological Institute, Russian Academy of Sciences" xlink:href="https://scientific-collections.gbif.org/institution/4909978b-e723-4ab2-b40d-370e984649c9" xlink:type="simple">ZISP</named-content>) • same label as in holotype, but 12–26.VIII.2017, 1 male (<abbrev xmlns:xlink="http://www.w3.org/1999/xlink" content-type="institution" xlink:title="Science Museum of Natural Enemies (Geochang, Republic of Korea)" xlink:type="simple">SMNE</abbrev>) • Manse-hill, Gwangryeong-ri, Aewol-up, Jeju-si, Jeju-do, <abbrev xmlns:xlink="http://www.w3.org/1999/xlink" xlink:title="Malaise trap" xlink:type="simple">MT</abbrev>, 12–21.VIII.2017 (collector unknown), 1 female (<abbrev xmlns:xlink="http://www.w3.org/1999/xlink" content-type="institution" xlink:title="Science Museum of Natural Enemies (Geochang, Republic of Korea)" xlink:type="simple">SMNE</abbrev>) • Gyorae Natural Recreation Forest, Gyorae-ri, Jocheon-eup, Jeju-si, <abbrev xmlns:xlink="http://www.w3.org/1999/xlink" xlink:title="Malaise trap" xlink:type="simple">MT</abbrev> № 11, 15–31.VIII.2023 (Deokseo Ku, Muncheol Kwon), 4 females (<abbrev xmlns:xlink="http://www.w3.org/1999/xlink" content-type="institution" xlink:title="Science Museum of Natural Enemies (Geochang, Republic of Korea)" xlink:type="simple">SMNE</abbrev>, <named-content xmlns:xlink="http://www.w3.org/1999/xlink" content-type="dwc:institutional_code" xlink:title="Zoological Institute, Russian Academy of Sciences" xlink:href="https://scientific-collections.gbif.org/institution/4909978b-e723-4ab2-b40d-370e984649c9" xlink:type="simple">ZISP</named-content>) • Jeonnam National University Academic Forest, 98-Ora 2dong, Jeju-si, <abbrev xmlns:xlink="http://www.w3.org/1999/xlink" xlink:title="Malaise trap" xlink:type="simple">MT</abbrev> № 11, 15–31.VIII.2023 (Deokseo Ku, Muncheol Kwon), 1 female (<abbrev xmlns:xlink="http://www.w3.org/1999/xlink" content-type="institution" xlink:title="Science Museum of Natural Enemies (Geochang, Republic of Korea)" xlink:type="simple">SMNE</abbrev>) • Jeolmul Natural Recreation Forest, San 78-1, a car shelter, Bonggae-dong, Jeju-si, forest, <abbrev xmlns:xlink="http://www.w3.org/1999/xlink" xlink:title="Malaise trap" xlink:type="simple">MT</abbrev>-A-№ 7, 15–30.IX.2023 (Deokseo Ku, Muncheol Kwon), 1 female, 3 males (<abbrev xmlns:xlink="http://www.w3.org/1999/xlink" content-type="institution" xlink:title="Science Museum of Natural Enemies (Geochang, Republic of Korea)" xlink:type="simple">SMNE</abbrev>, <named-content xmlns:xlink="http://www.w3.org/1999/xlink" content-type="dwc:institutional_code" xlink:title="Zoological Institute, Russian Academy of Sciences" xlink:href="https://scientific-collections.gbif.org/institution/4909978b-e723-4ab2-b40d-370e984649c9" xlink:type="simple">ZISP</named-content>) • Georin deer Observatory, San 2-11, Daepo-dong, Seogwipo-si, <abbrev xmlns:xlink="http://www.w3.org/1999/xlink" xlink:title="Malaise trap" xlink:type="simple">MT</abbrev>-№ 7, 15–31.VIII.2023 (Deokseo Ku, Muncheol Kwon), 1 male (<abbrev xmlns:xlink="http://www.w3.org/1999/xlink" content-type="institution" xlink:title="Science Museum of Natural Enemies (Geochang, Republic of Korea)" xlink:type="simple">SMNE</abbrev>) • Mt. Sanbangsan, Sanbang-ro, 126-gil, Andeok-myeon, Seogwipo-si, <abbrev xmlns:xlink="http://www.w3.org/1999/xlink" xlink:title="Malaise trap" xlink:type="simple">MT</abbrev>-№ 8, 15–30.IX.2023 (Deokseo Ku, Muncheol Kwon), 1 male (<abbrev xmlns:xlink="http://www.w3.org/1999/xlink" content-type="institution" xlink:title="Science Museum of Natural Enemies (Geochang, Republic of Korea)" xlink:type="simple">SMNE</abbrev>) • Jeolmul Natural Recreation Forest, San 78-1, Bonggae-dong, Jeju-si, <abbrev xmlns:xlink="http://www.w3.org/1999/xlink" xlink:title="Malaise trap" xlink:type="simple">MT</abbrev>-A-№ 7, 1–15.VII.2024 (Deokseo Ku, Muncheol Kwon), 2 females (<abbrev xmlns:xlink="http://www.w3.org/1999/xlink" content-type="institution" xlink:title="Science Museum of Natural Enemies (Geochang, Republic of Korea)" xlink:type="simple">SMNE</abbrev>) • near the Manjanggul Cave, Woljeong-ru, Gujwa-eup, Jeju-si B, <abbrev xmlns:xlink="http://www.w3.org/1999/xlink" xlink:title="Malaise trap" xlink:type="simple">MT</abbrev>-4, 15–30.VII.2024 (Deokseo Ku, Muncheol Kwon), 3 females, 2 males (<abbrev xmlns:xlink="http://www.w3.org/1999/xlink" content-type="institution" xlink:title="Science Museum of Natural Enemies (Geochang, Republic of Korea)" xlink:type="simple">SMNE</abbrev>, <named-content xmlns:xlink="http://www.w3.org/1999/xlink" content-type="dwc:institutional_code" xlink:title="Zoological Institute, Russian Academy of Sciences" xlink:href="https://scientific-collections.gbif.org/institution/4909978b-e723-4ab2-b40d-370e984649c9" xlink:type="simple">ZISP</named-content>) • Gyorae-ri, Jocheon-eup, Jeju-si, a car shelter, <abbrev xmlns:xlink="http://www.w3.org/1999/xlink" xlink:title="Malaise trap" xlink:type="simple">MT</abbrev>-№ 6, 1–15.VIII.2024 (Deokseo Ku, Muncheol Kwon), 1 male (<abbrev xmlns:xlink="http://www.w3.org/1999/xlink" content-type="institution" xlink:title="Science Museum of Natural Enemies (Geochang, Republic of Korea)" xlink:type="simple">SMNE</abbrev>).</p><fig id="F9" position="float" orientation="portrait"><object-id xmlns:xlink="http://www.w3.org/1999/xlink" content-type="doi" xlink:type="simple">10.3897/zookeys.1283.193979.figure9</object-id><object-id xmlns:xlink="http://www.w3.org/1999/xlink" content-type="arpha" xlink:type="simple">AAEF8652-14ED-5F06-8D5E-4A22575F50B2</object-id><label>Figure 9.</label><caption><p><tp:taxon-name><tp:taxon-name-part taxon-name-part-type="genus" reg="Aleiodes">Aleiodes</tp:taxon-name-part> (<tp:taxon-name-part taxon-name-part-type="subgenus" reg="Aleiodes">Aleiodes</tp:taxon-name-part>) <tp:taxon-name-part taxon-name-part-type="species" reg="heterogamoides">heterogamoides</tp:taxon-name-part></tp:taxon-name> sp. nov., female, holotype. <bold>A</bold>. Habitus, lateral view; <bold>B</bold>. Head, front view; <bold>C</bold>. Head and anterior part of mesosoma, dorsal view; <bold>D</bold>. Basal segments of antenna; <bold>E</bold>. Apical segments of antenna; <bold>F</bold>. Mesosoma, dorsal view; <bold>G</bold>. Head and mesosoma, lateral view; <bold>H</bold>. Hind leg; <bold>I</bold>. Apex of tibia, spurs and basitarsus of hind leg, inner side; <bold>J</bold>. Claw of hind leg.</p></caption><graphic xmlns:xlink="http://www.w3.org/1999/xlink" xlink:href="zookeys-1283-001_article-193979__-g009.jpg" id="oo_1694410.jpg" position="float" orientation="portrait" xlink:type="simple"><uri content-type="original_file" xlink:type="simple">https://binary.pensoft.net/fig/1694410</uri></graphic></fig><fig id="F10" position="float" orientation="portrait"><object-id xmlns:xlink="http://www.w3.org/1999/xlink" content-type="doi" xlink:type="simple">10.3897/zookeys.1283.193979.figure10</object-id><object-id xmlns:xlink="http://www.w3.org/1999/xlink" content-type="arpha" xlink:type="simple">6B1BB1FC-FDB3-5B29-9F93-4FA2E02DA9DA</object-id><label>Figure 10.</label><caption><p><tp:taxon-name><tp:taxon-name-part taxon-name-part-type="genus" reg="Aleiodes">Aleiodes</tp:taxon-name-part> (<tp:taxon-name-part taxon-name-part-type="subgenus" reg="Aleiodes">Aleiodes</tp:taxon-name-part>) <tp:taxon-name-part taxon-name-part-type="species" reg="heterogamoides">heterogamoides</tp:taxon-name-part></tp:taxon-name> sp. nov., female, holotype. <bold>A</bold>. Wings; <bold>B</bold>. Metasoma, dorsal view; <bold>C</bold>. Metasoma, lateral view.</p></caption><graphic xmlns:xlink="http://www.w3.org/1999/xlink" xlink:href="zookeys-1283-001_article-193979__-g010.jpg" id="oo_1694411.jpg" position="float" orientation="portrait" xlink:type="simple"><uri content-type="original_file" xlink:type="simple">https://binary.pensoft.net/fig/1694411</uri></graphic></fig></tp:treatment-sec><tp:treatment-sec sec-type="Description"><title>Description.</title><p><bold>Female. <italic>Body</italic></bold> length 5.2–5.8 mm; fore wing length 4.0–4.3 mm.</p><p><bold><italic>Head</italic></bold> width (dorsal view) 1.6–1.7× its median length, 1.15–1.20× width of mesoscutum. Occipital carina strong and complete dorsally. Head behind eye (dorsal view) strongly and almost linearly narrowed; transverse diameter of eye 2.3–2.4× length of temple. Ocelli weakly enlarged, arranged in almost equilateral triangle; POL 0.6–0.8× Od, 0.6–0.7× OOL; Od 0.9–1.0× OOL. Eye high, bean-shaped, 1.3–1.4× higher than broad (lateral view). Face weakly convex, its width 0.9–1.0× height of face and clypeus combined, 0.8–0.9× height of eye. Hypoclypeal depression small, circular, its width ~ 0.7× distance from edge of depression to eye, 0.30–0.35× minimum width of face. Malar space 0.3–0.4× height of eye, 1.0–1.3× basal width of mandible. Head below eyes (front view) distinctly and almost linearly narrowed. <bold><italic>Antennae</italic></bold> slender, weakly setiform, 50–52-segmented. Scape relatively long, 1.6–1.8× longer than its maximum width. First segment of flagellum 2.5–3.0× longer than its apical width, 1.1–1.2× longer than second segment. Penultimate segment 2.5–2.8× longer than wide. Apical segment acuminated and with short ‘spine’.</p><p><bold><italic>Mesosoma</italic></bold> 1.9–2.1× longer than high. Neck of prothorax long, almost straight anteriorly (dorsal view), dorsally with distinct longitudinal medial and upper rounded wide crest (roller). Mesoscutum 0.8–0.9× wider than its medial length (dorsal view), highly and curvedly elevated above pronotum (lateral view). Prescutellar depression (scutal sulcus) relatively long, ~ 0.3× as long as scutellum, with two-three high carinae, densely rugulose between carinae. Precoxal sulcus very shallow, rather wide, weakly oblique, densely rugose-reticulate. Metanotum with low or very low obtuse dorsal tooth (lateral view). Propodeum evenly curved posteriorly.</p><p><bold><italic>Wings</italic></bold>. Fore wing 3.5–3.8× longer than its maximum width. Radial vein (<abbrev xmlns:xlink="http://www.w3.org/1999/xlink" xlink:title="first abscissa" xlink:type="simple">r</abbrev>) arising from or weakly behind middle of pterostigma. Radial (marginal) cell not shortened; metacarp (<abbrev xmlns:xlink="http://www.w3.org/1999/xlink" xlink:title="metacarp" xlink:type="simple">1-R1</abbrev>) 1.2–1.5× longer than pterostigma. First radial abscissa (<abbrev xmlns:xlink="http://www.w3.org/1999/xlink" xlink:title="first abscissa" xlink:type="simple">r</abbrev>) 1.3–2.0× longer than maximum width of pterostigma. Second radial abscissa (<abbrev xmlns:xlink="http://www.w3.org/1999/xlink" xlink:title="Second radial abscissa" xlink:type="simple">3-SR</abbrev>) 0.8–1.1× as long as first abscissa (<abbrev xmlns:xlink="http://www.w3.org/1999/xlink" xlink:title="first abscissa" xlink:type="simple">r</abbrev>) and formed very obtuse angle with it, 0.2–0.3× as long as third radial abscissa (<abbrev xmlns:xlink="http://www.w3.org/1999/xlink" xlink:title="third radial abscissa" xlink:type="simple">SR1</abbrev>), 1.1–1.2× longer than first radiomedial vein (<abbrev xmlns:xlink="http://www.w3.org/1999/xlink" xlink:title="first radiomedial vein" xlink:type="simple">2-SR</abbrev>). Second radiomedial (submarginal) cell short, distinctly narrowed distally, 1.9–2.0× longer than its maximum width, ~ 0.7× as long as relatively wide brachial (subdiscal) cell. Recurrent vein (<abbrev xmlns:xlink="http://www.w3.org/1999/xlink" xlink:title="second radiomedial vein" xlink:type="simple">m-cu</abbrev>) straight, 1.5–1.7× longer than second abscissa of medial vein (<abbrev xmlns:xlink="http://www.w3.org/1999/xlink" xlink:title="first radiomedial vein" xlink:type="simple">2-SR</abbrev>+M). Nervulus (<abbrev xmlns:xlink="http://www.w3.org/1999/xlink" xlink:title="Nervulus" xlink:type="simple">cu-a</abbrev>) almost straight, weakly oblique, strongly postfurcal, distance (<abbrev xmlns:xlink="http://www.w3.org/1999/xlink" xlink:title="abscissa of cubital vein" xlink:type="simple">1-CU1</abbrev>) between basal vein (<abbrev xmlns:xlink="http://www.w3.org/1999/xlink" xlink:title="basal vein" xlink:type="simple">1-M</abbrev>) and nervulus (<abbrev xmlns:xlink="http://www.w3.org/1999/xlink" xlink:title="Nervulus" xlink:type="simple">cu-a</abbrev>) 2.0–3.2× longer than nervulus (<abbrev xmlns:xlink="http://www.w3.org/1999/xlink" xlink:title="Nervulus" xlink:type="simple">cu-a</abbrev>); first abscissa of cubital vein (<abbrev xmlns:xlink="http://www.w3.org/1999/xlink" xlink:title="abscissa of cubital vein" xlink:type="simple">1-CU1</abbrev>) 0.6–0.7× its second abscissa (<abbrev xmlns:xlink="http://www.w3.org/1999/xlink" xlink:title="second abscissa vein" xlink:type="simple">2-CU1</abbrev>). In hind wing, radial (marginal) cell not or only weakly widened distally. Radial vein (<abbrev xmlns:xlink="http://www.w3.org/1999/xlink" xlink:title="Radial vein" xlink:type="simple">SR</abbrev>) arising from costal vein (<abbrev xmlns:xlink="http://www.w3.org/1999/xlink" xlink:title="costal vein" xlink:type="simple">2-SC+R</abbrev>) closely to basal vein (<abbrev xmlns:xlink="http://www.w3.org/1999/xlink" xlink:title="basal vein" xlink:type="simple">r-m</abbrev>); third abscissa of costal vein (<abbrev xmlns:xlink="http://www.w3.org/1999/xlink" xlink:title="costal vein" xlink:type="simple">2-SC+R</abbrev>) short and thick, weakly elongate. First abscissa of mediocubital vein (<abbrev xmlns:xlink="http://www.w3.org/1999/xlink" xlink:title="First abscissa of mediocubital vein" xlink:type="simple">M+CU</abbrev>) 1.4–1.6× longer than second abscissa (<abbrev xmlns:xlink="http://www.w3.org/1999/xlink" xlink:title="basal vein" xlink:type="simple">1-M</abbrev>) Nervulus (<abbrev xmlns:xlink="http://www.w3.org/1999/xlink" xlink:title="Nervulus" xlink:type="simple">cu-a</abbrev>) distinctly evenly curved. Recurrent vein (<abbrev xmlns:xlink="http://www.w3.org/1999/xlink" xlink:title="second radiomedial vein" xlink:type="simple">m-cu</abbrev>) completely absent.</p><p><bold><italic>Legs</italic></bold>. Hind trochantellus 1.5–1.7× longer than hind trochanter (measured on their lower margins). Hind femur 5.5–5.7× longer than wide. Longest inner spur of hind tibia 0.25–0.30× as long as hind basitarsus. Inner distal margin of hind tibia with comb of dense and long pale setae. Hind tarsus 1.0–1.1× as long as hind tibia. Hind basitarsus ~ 0.7× as long as second to fifth segments combined. Second segment of hind tarsus 0.50–0.55× as long as basitarsus, 1.8–2.0× longer than fifth segment (without pretarsus). Claw simple, without pectens or bristles.</p><p><bold><italic>Metasoma</italic></bold>. Present four dorsally visible tergites. First tergite distinctly and almost evenly linearly widened towards apex, with small subbasal lateral lobes; length of tergite 1.2–1.3× its posterior width; posterior width 2.0–2.2× its anterior width. Basal area of first tergite rather wide and weakly elongated, with single pointed medio-posterior break. Second tergite elongate, its medial length 1.2–1.3× anterior width; ~ 1.3× length of third tergite; its basal area very short, almost invisible. Suture between second and third tergites deep, almost straight, crenulate. At least second to fourth tergites with lateral crease and separated laterotergites. Fourth tergite convex in posterior margin (dorsal view), without ventro-lateral notch (lateral view); fourth tergite 1.5–1.6× as long as third tergite. Segments behind fourth tergite usually mostly hidden under fourth one. Ovipositor sheath ~ 0.4× as long as hind basitarsus, 0.3–0.4× as long as first tergite.</p><p><bold><italic>Sculpture and pubescence</italic></bold>. Vertex with coarse, undulate, transverse striate with dense rugosity between striae; frons coarsely rugose-reticulate partly with curved striae; temple entirely rugose-reticulate with granulation; face entirely densely granulate with small reticulation and usually with short oblique striae medially. Mesoscutum and scutellum entirely densely granulate-reticulate, mesoscutum with rugosity on narrow medio-posterior area. Mesopleuron almost entirely densely reticulate-rugose and partly with granulation, with small finely reticulate or smooth medio-posterior area. Propodeum entirely, densely, and distinctly rugulose-reticulate with small granulation, with medial carina in basal 0.5–0.7. First and second metasomal tergites entirely distinctly and densely striate with dense rugosity; third and fourth tergites entirely densely reticulate-rugulose with granulation. First and second tergites with complete medial carinae; third tergite with weak medial carina only in basal half.</p><p><bold><italic>Colour</italic></bold>. Body mostly black; entirely or at most part (except dorsum) of prothorax cream-yellow, medial spots on centres of second (longitudinal) and third (basal transverse) tergites pale brown, yellow or pale yellow. Antennae pale reddish brown to (dark) reddish brown in basal half, brown to almost black in apical half. Palpi yellow. Legs basally brownish or pale yellow, femora at least in distal third or half brown to dark brown; all tibiae mostly brown to dark brown; all tarsi infuscate. Wing faintly infuscate; pterostigma brown, pale in basal quarter.</p><p><bold>Male</bold>. Body length 5.5–6.0 mm; fore wing length 3.8–4.2 mm. Antenna 50–52-segmented. Second radiomedial (submarginal) cell of fore wing usually less distinctly narrowed distally. Otherwise similar to female.</p></tp:treatment-sec><tp:treatment-sec sec-type="Comparative diagnosis"><title>Comparative diagnosis.</title><p>The new species is similar to <italic><tp:taxon-name><tp:taxon-name-part taxon-name-part-type="genus" reg="Aleiodes">A.</tp:taxon-name-part> <tp:taxon-name-part taxon-name-part-type="species" reg="tashimai">tashimai</tp:taxon-name-part></tp:taxon-name></italic> (Kusigemati, 1983) from Japan and Korea (<xref ref-type="bibr" rid="B26">Kusigemati 1983</xref>), but differs from it by having the antenna without a pale ring of segments (with numerous pale segments in apical half of antenna in <italic><tp:taxon-name><tp:taxon-name-part taxon-name-part-type="genus" reg="Aleiodes">A.</tp:taxon-name-part> <tp:taxon-name-part taxon-name-part-type="species" reg="tashimai">tashimai</tp:taxon-name-part></tp:taxon-name></italic>), the second abscissa of radial vein (<abbrev xmlns:xlink="http://www.w3.org/1999/xlink" xlink:title="Second radial abscissa" xlink:type="simple">3-SR</abbrev>) distinctly shorter than first abscissa (<abbrev xmlns:xlink="http://www.w3.org/1999/xlink" xlink:title="first abscissa" xlink:type="simple">r</abbrev>) (with <italic><tp:taxon-name><tp:taxon-name-part taxon-name-part-type="genus" reg="Heterogamus">Heterogamus</tp:taxon-name-part></tp:taxon-name></italic> type of wing venation) (distinctly longer in <italic><tp:taxon-name><tp:taxon-name-part taxon-name-part-type="genus" reg="Aleiodes">A.</tp:taxon-name-part> <tp:taxon-name-part taxon-name-part-type="species" reg="tashimai">tashimai</tp:taxon-name-part></tp:taxon-name></italic>), the second radiomedial (submarginal) cell short and usually distinctly narrowed distally (longer and weakly narrowed distally in <italic><tp:taxon-name><tp:taxon-name-part taxon-name-part-type="genus" reg="Aleiodes">A.</tp:taxon-name-part> <tp:taxon-name-part taxon-name-part-type="species" reg="tashimai">tashimai</tp:taxon-name-part></tp:taxon-name></italic>), and the prothorax entirely or mostly pale yellow (entirely black in <italic><tp:taxon-name><tp:taxon-name-part taxon-name-part-type="genus" reg="Aleiodes">A.</tp:taxon-name-part> <tp:taxon-name-part taxon-name-part-type="species" reg="tashimai">tashimai</tp:taxon-name-part></tp:taxon-name></italic>).</p><p>Additionally, the new species is similar to <italic><tp:taxon-name><tp:taxon-name-part taxon-name-part-type="genus" reg="Aleiodes">A.</tp:taxon-name-part> <tp:taxon-name-part taxon-name-part-type="species" reg="narangae">narangae</tp:taxon-name-part></tp:taxon-name></italic> (Rohwer, 1934) from eastern and south-eastern Asia (<xref ref-type="bibr" rid="B14">Chen and He 1997</xref>), but differ from it by having the pronotum dorsally with a distinct longitudinal crest (without crest in <italic><tp:taxon-name><tp:taxon-name-part taxon-name-part-type="genus" reg="Aleiodes">A.</tp:taxon-name-part> <tp:taxon-name-part taxon-name-part-type="species" reg="narangae">narangae</tp:taxon-name-part></tp:taxon-name></italic>), second abscissa of radial vein (<abbrev xmlns:xlink="http://www.w3.org/1999/xlink" xlink:title="Second radial abscissa" xlink:type="simple">3-SR</abbrev>) distinctly shorter than first abscissa (<abbrev xmlns:xlink="http://www.w3.org/1999/xlink" xlink:title="first abscissa" xlink:type="simple">r</abbrev>) (distinctly longer in <italic><tp:taxon-name><tp:taxon-name-part taxon-name-part-type="genus" reg="Aleiodes">A.</tp:taxon-name-part> <tp:taxon-name-part taxon-name-part-type="species" reg="narangae">narangae</tp:taxon-name-part></tp:taxon-name></italic>), the second radiomedial (submarginal) cell short and usually distinctly narrowed distally (longer and weakly narrowed distally in <italic><tp:taxon-name><tp:taxon-name-part taxon-name-part-type="genus" reg="Aleiodes">A.</tp:taxon-name-part> <tp:taxon-name-part taxon-name-part-type="species" reg="narangae">narangae</tp:taxon-name-part></tp:taxon-name></italic>), prothorax entirely or mostly pale yellow (entirely black in <italic><tp:taxon-name><tp:taxon-name-part taxon-name-part-type="genus" reg="Aleiodes">A.</tp:taxon-name-part> <tp:taxon-name-part taxon-name-part-type="species" reg="narangae">narangae</tp:taxon-name-part></tp:taxon-name></italic>), and body mostly dark brown or black (entirely or mostly pale reddish brown in <italic><tp:taxon-name><tp:taxon-name-part taxon-name-part-type="genus" reg="Aleiodes">A.</tp:taxon-name-part> <tp:taxon-name-part taxon-name-part-type="species" reg="narangae">narangae</tp:taxon-name-part></tp:taxon-name></italic>).</p><p>In addition, <italic><tp:taxon-name><tp:taxon-name-part taxon-name-part-type="genus" reg="Aleiodes">Aleiodes</tp:taxon-name-part> <tp:taxon-name-part taxon-name-part-type="species" reg="heterogamoides">heterogamoides</tp:taxon-name-part></tp:taxon-name></italic> sp. nov. is similar to <italic><tp:taxon-name><tp:taxon-name-part taxon-name-part-type="genus" reg="Aleiodes">A.</tp:taxon-name-part> <tp:taxon-name-part taxon-name-part-type="species" reg="procarinatus">procarinatus</tp:taxon-name-part></tp:taxon-name></italic> Quicke &amp; Butcher, 2012 from Thailand (<xref ref-type="bibr" rid="B12">Butcher et al. 2012</xref>), but differs from it by having the medial longitudinal carina of propodeum present only in the basal half (virtually complete in <italic><tp:taxon-name><tp:taxon-name-part taxon-name-part-type="genus" reg="Aleiodes">A.</tp:taxon-name-part> <tp:taxon-name-part taxon-name-part-type="species" reg="procarinatus">procarinatus</tp:taxon-name-part></tp:taxon-name></italic>), submedial (subbasal) cell of the fore wing entirely setose (with glabrous line posteriorly in <italic><tp:taxon-name><tp:taxon-name-part taxon-name-part-type="genus" reg="Aleiodes">A.</tp:taxon-name-part> <tp:taxon-name-part taxon-name-part-type="species" reg="procarinatus">procarinatus</tp:taxon-name-part></tp:taxon-name></italic>), second abscissa of radial vein (<abbrev xmlns:xlink="http://www.w3.org/1999/xlink" xlink:title="Second radial abscissa" xlink:type="simple">3-SR</abbrev>) 0.8–1.1× first abscissa (<abbrev xmlns:xlink="http://www.w3.org/1999/xlink" xlink:title="first abscissa" xlink:type="simple">r</abbrev>) (1.6× in <italic><tp:taxon-name><tp:taxon-name-part taxon-name-part-type="genus" reg="Aleiodes">A.</tp:taxon-name-part> <tp:taxon-name-part taxon-name-part-type="species" reg="procarinatus">procarinatus</tp:taxon-name-part></tp:taxon-name></italic>), inner distal margin of hind tibia with comb of dense long setae (without comb of setae in <italic><tp:taxon-name><tp:taxon-name-part taxon-name-part-type="genus" reg="Aleiodes">A.</tp:taxon-name-part> <tp:taxon-name-part taxon-name-part-type="species" reg="procarinatus">procarinatus</tp:taxon-name-part></tp:taxon-name></italic>), claw not pectinate (with inconspicuous pectin in base in <italic><tp:taxon-name><tp:taxon-name-part taxon-name-part-type="genus" reg="Aleiodes">A.</tp:taxon-name-part> <tp:taxon-name-part taxon-name-part-type="species" reg="procarinatus">procarinatus</tp:taxon-name-part></tp:taxon-name></italic>), antenna without ring of white segments (with a ring of 17 white segments in <italic><tp:taxon-name><tp:taxon-name-part taxon-name-part-type="genus" reg="Aleiodes">A.</tp:taxon-name-part> <tp:taxon-name-part taxon-name-part-type="species" reg="procarinatus">procarinatus</tp:taxon-name-part></tp:taxon-name></italic>), and prothorax mostly whitish yellow (mostly brown to dark brown in <italic><tp:taxon-name><tp:taxon-name-part taxon-name-part-type="genus" reg="Aleiodes">A.</tp:taxon-name-part> <tp:taxon-name-part taxon-name-part-type="species" reg="procarinatus">procarinatus</tp:taxon-name-part></tp:taxon-name></italic>).</p></tp:treatment-sec><tp:treatment-sec sec-type="Etymology"><title>Etymology.</title><p>Named from a combination of the genus name <italic><tp:taxon-name><tp:taxon-name-part taxon-name-part-type="genus" reg="Heterogamus">Heterogamus</tp:taxon-name-part></tp:taxon-name></italic> and the Latin suffix -<italic>oides</italic> (resembling) because the wing venation of the new species is very similar to that of the <italic><tp:taxon-name><tp:taxon-name-part taxon-name-part-type="genus" reg="Heterogamus">Heterogamus</tp:taxon-name-part></tp:taxon-name></italic> species.</p></tp:treatment-sec><tp:treatment-sec sec-type="Host"><title>Host.</title><p>Unknown.</p></tp:treatment-sec><tp:treatment-sec sec-type="Distribution"><title>Distribution.</title><p>Korean Peninsula.</p></tp:treatment-sec><ref-list><ref id="B26"><mixed-citation xmlns:xlink="http://www.w3.org/1999/xlink" xlink:type="simple">Kusigemati K (1983) A new braconid-parasite of <italic><tp:taxon-name><tp:taxon-name-part taxon-name-part-type="genus">Scopula</tp:taxon-name-part> <tp:taxon-name-part taxon-name-part-type="species">epiorrhoe</tp:taxon-name-part></tp:taxon-name></italic> Prout (<tp:taxon-name><tp:taxon-name-part taxon-name-part-type="order">Hymenoptera</tp:taxon-name-part></tp:taxon-name>). Memoirs of the Faculty of Agriculture, Kagoshima University 19(28): 115–117</mixed-citation></ref><ref id="B14"><mixed-citation xmlns:xlink="http://www.w3.org/1999/xlink" xlink:type="simple">Chen X-X, He J-H (1997) Revision of the subfamily <tp:taxon-name><tp:taxon-name-part taxon-name-part-type="subfamily">Rogadinae</tp:taxon-name-part></tp:taxon-name> (<tp:taxon-name><tp:taxon-name-part taxon-name-part-type="order">Hymenoptera</tp:taxon-name-part></tp:taxon-name>: <tp:taxon-name><tp:taxon-name-part taxon-name-part-type="family">Braconidae</tp:taxon-name-part></tp:taxon-name>) from China. Zoologische Verhandelingen 308: 1–187.</mixed-citation></ref><ref id="B12"><mixed-citation xmlns:xlink="http://www.w3.org/1999/xlink" xlink:type="simple">Butcher BA, Smith MA, Sharkey MJ, Quicke DLJ (2012) A turbo-taxonomic study of Thai <tp:taxon-name><tp:taxon-name-part taxon-name-part-type="genus">Aleiodes</tp:taxon-name-part> (<tp:taxon-name-part taxon-name-part-type="subgenus">Aleiodes</tp:taxon-name-part>)</tp:taxon-name> and <tp:taxon-name><tp:taxon-name-part taxon-name-part-type="genus">Aleiodes</tp:taxon-name-part> (<tp:taxon-name-part taxon-name-part-type="subgenus">Arcaleiodes</tp:taxon-name-part>)</tp:taxon-name> (<tp:taxon-name><tp:taxon-name-part taxon-name-part-type="order">Hymenoptera</tp:taxon-name-part></tp:taxon-name>: <tp:taxon-name><tp:taxon-name-part taxon-name-part-type="family">Braconidae</tp:taxon-name-part></tp:taxon-name>: <tp:taxon-name><tp:taxon-name-part taxon-name-part-type="subfamily">Rogadinae</tp:taxon-name-part></tp:taxon-name>) based largely on COI barcoded specimens, with rapid descriptions of 179 new species. Zootaxa 3457: 1–232. <ext-link xlink:href="10.11646/zootaxa.3457.1.1" ext-link-type="doi" xlink:type="simple">https://doi.org/10.11646/zootaxa.3457.1.1</ext-link></mixed-citation></ref></ref-list></tp:taxon-treatment>
