# Supplementary material for: Six new species of the braconid wasps of the genus Aleiodes Wesmael (Hymenoptera, Braconidae, Rogadinae) from the Korean Peninsula
Source: Zookeys. 2026 Jun 24;1283:1–36. doi: 10.3897/zookeys.1283.193979 (PMC13324410; doi:10.3897/zookeys.1283.193979)
Supplement: XML Treatment for Aleiodes (Aleiodes) imberbis [file zookeys.1283.193979-treatment7.xml]

<!DOCTYPE tp:taxon-treatment
  PUBLIC "-//TaxonX//DTD Taxonomic Treatment Publishing DTD v0 20100105//EN" "tax-treatment-NSO.dtd">
<tp:taxon-treatment xmlns:tp="http://www.plazi.org/taxpub"><tp:treatment-meta><kwd-group><label>Taxon classification</label><kwd>
                <named-content content-type="kingdom">Animalia</named-content>
              </kwd><kwd>
                <named-content content-type="order">Hymenoptera</named-content>
              </kwd><kwd>
                <named-content content-type="family">Braconidae</named-content>
              </kwd></kwd-group><mixed-citation publication-type="journal"><person-group><name><surname>Belokobylskij</surname><given-names>Sergey A.</given-names></name><name><surname>Ku</surname><given-names>Deokseo</given-names></name><name><surname>Lee</surname><given-names>Hye-Rin</given-names></name></person-group><article-title>Six new species of the braconid wasps of the genus <italic><tp:taxon-name><tp:taxon-name-part taxon-name-part-type="genus" reg="Aleiodes">Aleiodes</tp:taxon-name-part></tp:taxon-name></italic> Wesmael (<tp:taxon-name><tp:taxon-name-part taxon-name-part-type="order" reg="Hymenoptera">Hymenoptera</tp:taxon-name-part></tp:taxon-name>, <tp:taxon-name><tp:taxon-name-part taxon-name-part-type="family" reg="Braconidae">Braconidae</tp:taxon-name-part></tp:taxon-name>, <tp:taxon-name><tp:taxon-name-part taxon-name-part-type="subfamily" reg="Rogadinae">Rogadinae</tp:taxon-name-part></tp:taxon-name>) from the Korean Peninsula</article-title><source>Zookeys</source><day>24</day><month>06</month><year>2026</year><volume>1283</volume><fpage>1</fpage><lpage>36</lpage><pub-id pub-id-type="doi">10.3897/zookeys.1283.193979</pub-id></mixed-citation></tp:treatment-meta><tp:nomenclature><tp:taxon-name><object-id xmlns:xlink="http://www.w3.org/1999/xlink" content-type="arpha" xlink:type="simple">8DB4C270-F581-54ED-9C94-E24F4862334A</object-id>
                    		<tp:taxon-name-part taxon-name-part-type="genus" reg="Aleiodes">Aleiodes</tp:taxon-name-part> (<tp:taxon-name-part taxon-name-part-type="subgenus" reg="Aleiodes">Aleiodes</tp:taxon-name-part>) <tp:taxon-name-part taxon-name-part-type="species" reg="imberbis">imberbis</tp:taxon-name-part>
                    	
                    		<object-id xmlns:xlink="http://www.w3.org/1999/xlink" content-type="zoobank" xlink:type="simple">https://zoobank.org/C251DBA8-FA33-4052-9376-84463646666E</object-id>
                    	</tp:taxon-name><tp:taxon-authority>Belokobylskij &amp; Ku</tp:taxon-authority><tp:taxon-status xmlns:xlink="http://www.w3.org/1999/xlink" xlink:type="simple">sp. nov.</tp:taxon-status><xref ref-type="fig" rid="F11">Figs 11</xref><xref ref-type="fig" rid="F12">, 12</xref></tp:nomenclature><tp:treatment-sec sec-type="Type material"><title>Type material.</title><p><bold><italic>Holotype</italic></bold> • female, South Korea, Gyeongsangnam-do (<abbrev xmlns:xlink="http://www.w3.org/1999/xlink" xlink:title="Gyeongsangnam-do" xlink:type="simple">GN</abbrev>), Danjibong Peak (Kaya Mountain), Chiin-ri, Gaya-myeon, Hapcheon-gun, <abbrev xmlns:xlink="http://www.w3.org/1999/xlink" xlink:title="light trap" xlink:type="simple">LT</abbrev>, 13–14.VII.1999 (Lee Hyun-ji) (<named-content xmlns:xlink="http://www.w3.org/1999/xlink" content-type="dwc:institutional_code" xlink:title="National Institute of Biological Resources" xlink:href="https://scientific-collections.gbif.org/institution/31c9e39d-1b4d-4b4c-9c8c-a93cc973f4e5" xlink:type="simple">NIBR</named-content>).</p><fig id="F11" position="float" orientation="portrait"><object-id xmlns:xlink="http://www.w3.org/1999/xlink" content-type="doi" xlink:type="simple">10.3897/zookeys.1283.193979.figure11</object-id><object-id xmlns:xlink="http://www.w3.org/1999/xlink" content-type="arpha" xlink:type="simple">E23B6C52-C429-542D-A1DE-515EA8F6A66F</object-id><label>Figure 11.</label><caption><p><tp:taxon-name><tp:taxon-name-part taxon-name-part-type="genus" reg="Aleiodes">Aleiodes</tp:taxon-name-part> (<tp:taxon-name-part taxon-name-part-type="subgenus" reg="Aleiodes">Aleiodes</tp:taxon-name-part>) <tp:taxon-name-part taxon-name-part-type="species" reg="imberbis">imberbis</tp:taxon-name-part></tp:taxon-name> sp. nov., female, holotype. <bold>A</bold>. Habitus, dorsal view; <bold>B</bold>. Head, front view; <bold>C</bold>. Head, dorsal view; <bold>D</bold>. Claw of hind leg; <bold>E</bold>. Basal segments of antenna; <bold>F</bold>. Apical segments of antenna; <bold>G</bold>. Head and mesosoma, lateral view; <bold>H</bold>. Mesosoma, dorsal view; <bold>I</bold>. Hind leg; <bold>J</bold>. Apex of tibia, spurs and basitarsus of hind leg, inner side.</p></caption><graphic xmlns:xlink="http://www.w3.org/1999/xlink" xlink:href="zookeys-1283-001_article-193979__-g011.jpg" id="oo_1694412.jpg" position="float" orientation="portrait" xlink:type="simple"><uri content-type="original_file" xlink:type="simple">https://binary.pensoft.net/fig/1694412</uri></graphic></fig><fig id="F12" position="float" orientation="portrait"><object-id xmlns:xlink="http://www.w3.org/1999/xlink" content-type="doi" xlink:type="simple">10.3897/zookeys.1283.193979.figure12</object-id><object-id xmlns:xlink="http://www.w3.org/1999/xlink" content-type="arpha" xlink:type="simple">7C605CEC-1C0F-5EEA-8F81-51E495B5F88B</object-id><label>Figure 12.</label><caption><p><tp:taxon-name><tp:taxon-name-part taxon-name-part-type="genus" reg="Aleiodes">Aleiodes</tp:taxon-name-part> (<tp:taxon-name-part taxon-name-part-type="subgenus" reg="Aleiodes">Aleiodes</tp:taxon-name-part>) <tp:taxon-name-part taxon-name-part-type="species" reg="imberbis">imberbis</tp:taxon-name-part></tp:taxon-name> sp. nov., female, holotype. <bold>A</bold>. Wings; <bold>B</bold>. Metasoma, dorsal view; <bold>C</bold>. Metasoma, lateral view.</p></caption><graphic xmlns:xlink="http://www.w3.org/1999/xlink" xlink:href="zookeys-1283-001_article-193979__-g012.jpg" id="oo_1694413.jpg" position="float" orientation="portrait" xlink:type="simple"><uri content-type="original_file" xlink:type="simple">https://binary.pensoft.net/fig/1694413</uri></graphic></fig></tp:treatment-sec><tp:treatment-sec sec-type="Description"><title>Description.</title><p><bold>Female. <italic>Body</italic></bold> length 8.7 mm; fore wing length 8.3 mm.</p><p><bold><italic>Head</italic></bold> width (dorsal view) 1.9× its median length, 1.2× width of mesoscutum. Occipital carina dorsally complete, but rather fine medially. Head behind eye (dorsal view) distinctly curvedly narrowed; transverse diameter of eye 2.7× length of temple. Ocelli strongly enlarged, arranged in almost equilateral triangle; POL 0.4× Od, almost 2.0× OOL; Od 8.0× OOL. Eye high, distinctly bean-shaped, 1.8× higher than broad (lateral view). Face convex, its width equal to height of face and clypeus combined, 0.7× height of eye. Hypoclypeal depression enlarged, circular, its width 1.4× distance from edge of depression to eye, ~ 0.4× minimum width of face. Malar space 0.2× height of eye, 0.8× basal width of mandible. Head below eyes (front view) distinctly and weakly-curvedly narrowed. <bold><italic>Antennae</italic></bold> thickened basally and slender apically, setiform, 68-segmented, approx. as long as body. Scape relatively long, widened distally, 1.7× longer than its maximum width. First flagellar segment 1.6× longer than its apical width, ~ 1.3× longer than second segment. Medial flagellar segments weakly elongated. Penultimate segment 1.6× longer than wide, 0.6× as long a apical segment. Apical segment acuminate and with distinct ‘spine’.</p><p><bold><italic>Mesosoma</italic></bold> 1.6× longer than high. Neck of prothorax short, convex, without pronope or longitudinal crest. Mesoscutum almost as wide as its medial length (dorsal view), distinctly and curvedly elevated above pronotum (lateral view). Prescutellar depression (scutal sulcus) relatively long, weakly curved posteriorly, ~ 0.4× as long as scutellum, with high median carina, coarsely rugose entirely. Precoxal sulcus present, but very shallow and wide, smooth. Metanotum without dorsal tooth (lateral view). Propodeum distinctly evenly curvedly oblique (lateral view), with wide and relatively flat posterolateral tubercles.</p><p><bold><italic>Wings</italic></bold>. Fore wing 2.8× longer than its maximum width. Radial vein (<abbrev xmlns:xlink="http://www.w3.org/1999/xlink" xlink:title="first abscissa" xlink:type="simple">r</abbrev>) arising weakly before middle of pterostigma. Radial (marginal) cell not shortened; metacarp (<abbrev xmlns:xlink="http://www.w3.org/1999/xlink" xlink:title="metacarp" xlink:type="simple">1-R1</abbrev>) 1.4× longer than pterostigma. First radial abscissa (<abbrev xmlns:xlink="http://www.w3.org/1999/xlink" xlink:title="first abscissa" xlink:type="simple">r</abbrev>) very weakly curved, 0.9× as long as maximum width of pterostigma. Second radial abscissa (<abbrev xmlns:xlink="http://www.w3.org/1999/xlink" xlink:title="Second radial abscissa" xlink:type="simple">3-SR</abbrev>) 2.3× longer than first abscissa (<abbrev xmlns:xlink="http://www.w3.org/1999/xlink" xlink:title="first abscissa" xlink:type="simple">r</abbrev>) and formed obtuse angle with it, ~ 0.45× as long as third radial abscissa (<abbrev xmlns:xlink="http://www.w3.org/1999/xlink" xlink:title="third radial abscissa" xlink:type="simple">SR1</abbrev>), 1.65× longer than first radiomedial vein (<abbrev xmlns:xlink="http://www.w3.org/1999/xlink" xlink:title="first radiomedial vein" xlink:type="simple">2-SR</abbrev>). Second radiomedial (submarginal) cell medium-length, relatively wide, 1.9× longer than its maximum width, approx. as long as the narrow brachial (subdiscal) cell. Recurrent vein (<abbrev xmlns:xlink="http://www.w3.org/1999/xlink" xlink:title="second radiomedial vein" xlink:type="simple">m-cu</abbrev>) straight, 3.2× longer than second abscissa of medial vein (<abbrev xmlns:xlink="http://www.w3.org/1999/xlink" xlink:title="first radiomedial vein" xlink:type="simple">2-SR</abbrev>+M), 1.3× longer than first radiomedial vein (<abbrev xmlns:xlink="http://www.w3.org/1999/xlink" xlink:title="first radiomedial vein" xlink:type="simple">2-SR</abbrev>). Nervulus (<abbrev xmlns:xlink="http://www.w3.org/1999/xlink" xlink:title="Nervulus" xlink:type="simple">cu-a</abbrev>) straight, inclivous, distinctly postfurcal, distance (<abbrev xmlns:xlink="http://www.w3.org/1999/xlink" xlink:title="abscissa of cubital vein" xlink:type="simple">1-CU1</abbrev>) between basal vein (<abbrev xmlns:xlink="http://www.w3.org/1999/xlink" xlink:title="basal vein" xlink:type="simple">1-M</abbrev>) and nervulus (<abbrev xmlns:xlink="http://www.w3.org/1999/xlink" xlink:title="Nervulus" xlink:type="simple">cu-a</abbrev>) almost 2.0× longer than nervulus (<abbrev xmlns:xlink="http://www.w3.org/1999/xlink" xlink:title="Nervulus" xlink:type="simple">cu-a</abbrev>); first abscissa of cubital vein (<abbrev xmlns:xlink="http://www.w3.org/1999/xlink" xlink:title="abscissa of cubital vein" xlink:type="simple">1-CU1</abbrev>) 0.5× its second abscissa (<abbrev xmlns:xlink="http://www.w3.org/1999/xlink" xlink:title="second abscissa vein" xlink:type="simple">2-CU1</abbrev>). Most part of medial (basal) (except its narrow anterior stripe) and submedial (subbasal) cells, brachial (subdiscal) cell widely (except setose narrow medial elongate area) and narrow posterior area in discoidal (discal) cell glabrous and lustrous. In hind wing, radial (marginal) cell subparallel-sided at most basal part, but very weakly widened distally. Radial vein (<abbrev xmlns:xlink="http://www.w3.org/1999/xlink" xlink:title="Radial vein" xlink:type="simple">SR</abbrev>) arising from costal vein (<abbrev xmlns:xlink="http://www.w3.org/1999/xlink" xlink:title="costal vein" xlink:type="simple">2-SC+R</abbrev>) closely to basal vein (<abbrev xmlns:xlink="http://www.w3.org/1999/xlink" xlink:title="basal vein" xlink:type="simple">r-m</abbrev>). Nervulus (<abbrev xmlns:xlink="http://www.w3.org/1999/xlink" xlink:title="Nervulus" xlink:type="simple">cu-a</abbrev>) almost straight. First abscissa of mediocubital vein (<abbrev xmlns:xlink="http://www.w3.org/1999/xlink" xlink:title="First abscissa of mediocubital vein" xlink:type="simple">M+CU</abbrev>) 1.2× longer than second abscissa (<abbrev xmlns:xlink="http://www.w3.org/1999/xlink" xlink:title="basal vein" xlink:type="simple">1-M</abbrev>). Recurrent vein (<abbrev xmlns:xlink="http://www.w3.org/1999/xlink" xlink:title="second radiomedial vein" xlink:type="simple">m-cu</abbrev>) present, straight, very short, pigmented, antefurcal. Medial (basal) cell of hind wing very sparsely setose, mostly glabrous.</p><p><bold><italic>Legs</italic></bold>. Fore femur 5.6× longer than maximum width. Hind trochantellus 1.1–1.2× longer than hind trochanter (measured on their lower margins). Hind femur 4.0× longer than its maximum width. Hind tibia weakly widened posteriorly, without comb of dense setae on its inner posterior margin. Longest inner spur of hind tibia ~ 0.4× as long as hind basitarsus. Hind tarsus thickened, 0.9× as long as hind tibia. Hind basitarsus 0.8× as long as second to fifth segments combined. Second segment of hind tarsus 0.4× as long as basitarsus, approx. as long as fifth segment (without pretarsus). Claw densely pectinate by long dark pectens.</p><p><bold><italic>Metasoma</italic></bold>. Tergites behind third one not strongly protruding. First tergite strongly and almost linearly widened basally, then distinctly and linearly widened towards its posterior margin; length of tergite 0.8× its maximum posterior width; its posterior width 1.7× width at level of dorsope, 2.5× its anterior (basal) width. Basal area of first tergite rather narrow and short, semi-round, with single pointed break medio-posteriorly. Medial length of second tergite 0.8× its anterior width; 1.2× length of third tergite; its basal area wide and rather long; first and second tergites with complete and distinct carina. Suture between second and third tergites distinct, relatively wide, almost straight and crenulate. Ovipositor sheath 0.4× as long as hind basitarsus, ~ 0.3× as long as first tergite.</p><p><bold><italic>Sculpture and pubescence</italic></bold>. Vertex reticulate-rugose; temple densely transverse striate with reticulation; frons mostly smooth; face transversely striate, rugulose-punctate medially. Mesoscutum and scutellum entirely densely granulate with sparse punctation at least partly. Mesopleuron mostly smooth, upper anterior area densely coarsely reticulate-rugose. Propodeum entirely coarsely rugulose-reticulate with distinct and almost complete medial carina. Hind coxa almost smooth dorsally, densely and finely punctate laterally; hind femur rather densely and finely punctate. First and second metasomal tergites entirely densely and coarsely striate with dense rugulosity between striae, third tergite mostly densely reticulate-punctate, but almost smooth posteriorly; anterior area of first and second tergites smooth; only first and second tergites with complete medial carinae. Following tergites smooth.</p><p><bold><italic>Colour</italic></bold>. Body mostly black; scutellum, axillae, most part of mesopleuron and all metapleuron pale reddish brown. Antennae entirely black. Palpi yellow. Legs mostly yellow to brownish yellow, basal half of hind tibia pale yellow, apical half of hind tibia, hind tarsus entirely and fifth segments of fore and middle tarsi black. Wing subhyaline; pterostigma widely brown, paler medially.</p><p><bold>Male</bold>. Unknown.</p></tp:treatment-sec><tp:treatment-sec sec-type="Comparative diagnosis"><title>Comparative diagnosis.</title><p>This new species is similar to <tp:taxon-name><tp:taxon-name-part taxon-name-part-type="genus" reg="Aleiodes">Aleiodes</tp:taxon-name-part> (<tp:taxon-name-part taxon-name-part-type="subgenus" reg="Aleiodes">A.</tp:taxon-name-part>) <tp:taxon-name-part taxon-name-part-type="species" reg="krasheninnikovi">krasheninnikovi</tp:taxon-name-part></tp:taxon-name> Belokobylskij, 1996 from the Russian Far East (<xref ref-type="bibr" rid="B5">Belokobylskij 1996</xref>), but distinctly differs from it by having the ocelli large, POL 0.4× Od (smaller, POL 0.6× Od in <italic><tp:taxon-name><tp:taxon-name-part taxon-name-part-type="genus" reg="Aleiodes">A.</tp:taxon-name-part> <tp:taxon-name-part taxon-name-part-type="species" reg="krasheninnikovi">krasheninnikovi</tp:taxon-name-part></tp:taxon-name></italic>), basal half of the fore wing mostly glabrous and shiny (densely setose and mat in <italic><tp:taxon-name><tp:taxon-name-part taxon-name-part-type="genus" reg="Aleiodes">A.</tp:taxon-name-part> <tp:taxon-name-part taxon-name-part-type="species" reg="krasheninnikovi">krasheninnikovi</tp:taxon-name-part></tp:taxon-name></italic>), anterior triangle area of the second tergite large (absent in <italic><tp:taxon-name><tp:taxon-name-part taxon-name-part-type="genus" reg="Aleiodes">A.</tp:taxon-name-part> <tp:taxon-name-part taxon-name-part-type="species" reg="krasheninnikovi">krasheninnikovi</tp:taxon-name-part></tp:taxon-name></italic>), claw densely and widely pectinate (not pectinate in <italic><tp:taxon-name><tp:taxon-name-part taxon-name-part-type="genus" reg="Aleiodes">A.</tp:taxon-name-part> <tp:taxon-name-part taxon-name-part-type="species" reg="krasheninnikovi">krasheninnikovi</tp:taxon-name-part></tp:taxon-name></italic>), basal half of hind tibia pale yellow and its apical half black (entirely pale reddish brown in <italic><tp:taxon-name><tp:taxon-name-part taxon-name-part-type="genus" reg="Aleiodes">A.</tp:taxon-name-part> <tp:taxon-name-part taxon-name-part-type="species" reg="krasheninnikovi">krasheninnikovi</tp:taxon-name-part></tp:taxon-name></italic>), and body mostly black (entirely pale reddish brown in <italic><tp:taxon-name><tp:taxon-name-part taxon-name-part-type="genus" reg="Aleiodes">A.</tp:taxon-name-part> <tp:taxon-name-part taxon-name-part-type="species" reg="krasheninnikovi">krasheninnikovi</tp:taxon-name-part></tp:taxon-name></italic>).</p><p>Also <italic><tp:taxon-name><tp:taxon-name-part taxon-name-part-type="genus" reg="Aleiodes">Aleiodes</tp:taxon-name-part> <tp:taxon-name-part taxon-name-part-type="species" reg="imberbis">imberbis</tp:taxon-name-part></tp:taxon-name></italic> sp. nov. is superficially similar to <tp:taxon-name><tp:taxon-name-part taxon-name-part-type="genus" reg="Aleiodes">A.</tp:taxon-name-part> <tp:taxon-name-part taxon-name-part-type="species" reg="esenbeckii">esenbeckii</tp:taxon-name-part> <tp:taxon-name-part taxon-name-part-type="subspecies">ssp.</tp:taxon-name-part> <tp:taxon-name-part taxon-name-part-type="subspecies" reg="dendrolimi">dendrolimi</tp:taxon-name-part></tp:taxon-name> (Matsumura, 1926) from the East Palaearctic and East Oriental regions (<xref ref-type="bibr" rid="B24">Kirichenko et al. 2024</xref>), but differs distinctly from the latter by having the basal half of the fore wing mostly glabrous and shiny (densely setose and mat in <tp:taxon-name><tp:taxon-name-part taxon-name-part-type="genus" reg="Aleiodes">A.</tp:taxon-name-part> <tp:taxon-name-part taxon-name-part-type="species" reg="esenbeckii">esenbeckii</tp:taxon-name-part> <tp:taxon-name-part taxon-name-part-type="subspecies">ssp.</tp:taxon-name-part> <tp:taxon-name-part taxon-name-part-type="subspecies" reg="dendrolimi">dendrolimi</tp:taxon-name-part></tp:taxon-name>), mesopleuron mostly smooth (entirely densely punctate-granulate in <tp:taxon-name><tp:taxon-name-part taxon-name-part-type="genus" reg="Aleiodes">A.</tp:taxon-name-part> <tp:taxon-name-part taxon-name-part-type="species" reg="esenbeckii">esenbeckii</tp:taxon-name-part> <tp:taxon-name-part taxon-name-part-type="subspecies">ssp.</tp:taxon-name-part> <tp:taxon-name-part taxon-name-part-type="subspecies" reg="dendrolimi">dendrolimi</tp:taxon-name-part></tp:taxon-name>), nervulus (<abbrev xmlns:xlink="http://www.w3.org/1999/xlink" xlink:title="Nervulus" xlink:type="simple">cu-a</abbrev>) of the fore wing inclivous (declivous in <tp:taxon-name><tp:taxon-name-part taxon-name-part-type="genus" reg="Aleiodes">A.</tp:taxon-name-part> <tp:taxon-name-part taxon-name-part-type="species" reg="esenbeckii">esenbeckii</tp:taxon-name-part> <tp:taxon-name-part taxon-name-part-type="subspecies">ssp.</tp:taxon-name-part> <tp:taxon-name-part taxon-name-part-type="subspecies" reg="dendrolimi">dendrolimi</tp:taxon-name-part></tp:taxon-name>), first abscissa of the cubital vein (<abbrev xmlns:xlink="http://www.w3.org/1999/xlink" xlink:title="abscissa of cubital vein" xlink:type="simple">1-CU1</abbrev>) of fore wing 0.5× its second abscissa (<abbrev xmlns:xlink="http://www.w3.org/1999/xlink" xlink:title="second abscissa vein" xlink:type="simple">2-CU1</abbrev>) (approx. equal to or slightly shorter in <tp:taxon-name><tp:taxon-name-part taxon-name-part-type="genus" reg="Aleiodes">A.</tp:taxon-name-part> <tp:taxon-name-part taxon-name-part-type="species" reg="esenbeckii">esenbeckii</tp:taxon-name-part> <tp:taxon-name-part taxon-name-part-type="subspecies">ssp.</tp:taxon-name-part> <tp:taxon-name-part taxon-name-part-type="subspecies" reg="dendrolimi">dendrolimi</tp:taxon-name-part></tp:taxon-name>), anterior triangle area of the second tergite large (absent in <tp:taxon-name><tp:taxon-name-part taxon-name-part-type="genus" reg="Aleiodes">A.</tp:taxon-name-part> <tp:taxon-name-part taxon-name-part-type="species" reg="esenbeckii">esenbeckii</tp:taxon-name-part> <tp:taxon-name-part taxon-name-part-type="subspecies">ssp.</tp:taxon-name-part> <tp:taxon-name-part taxon-name-part-type="subspecies" reg="dendrolimi">dendrolimi</tp:taxon-name-part></tp:taxon-name>), claw densely and widely pectinate (not pectinate in <tp:taxon-name><tp:taxon-name-part taxon-name-part-type="genus" reg="Aleiodes">A.</tp:taxon-name-part> <tp:taxon-name-part taxon-name-part-type="species" reg="esenbeckii">esenbeckii</tp:taxon-name-part> <tp:taxon-name-part taxon-name-part-type="subspecies">ssp.</tp:taxon-name-part> <tp:taxon-name-part taxon-name-part-type="subspecies" reg="dendrolimi">dendrolimi</tp:taxon-name-part></tp:taxon-name>), and basal half of hind tibia pale yellow and its apical half black (entirely dark reddish brown in <tp:taxon-name><tp:taxon-name-part taxon-name-part-type="genus" reg="Aleiodes">A.</tp:taxon-name-part> <tp:taxon-name-part taxon-name-part-type="species" reg="esenbeckii">esenbeckii</tp:taxon-name-part> <tp:taxon-name-part taxon-name-part-type="subspecies">ssp.</tp:taxon-name-part> <tp:taxon-name-part taxon-name-part-type="subspecies" reg="dendrolimi">dendrolimi</tp:taxon-name-part></tp:taxon-name>).</p></tp:treatment-sec><tp:treatment-sec sec-type="Etymology"><title>Etymology.</title><p>This species is named after <italic>imberbis</italic> (Latin for beardless), referring to the most basal part of the fore wing, which is glabrous and shiny.</p></tp:treatment-sec><tp:treatment-sec sec-type="Host"><title>Host.</title><p>Unknown.</p></tp:treatment-sec><tp:treatment-sec sec-type="Distribution"><title>Distribution.</title><p>Korean Peninsula.</p></tp:treatment-sec><ref-list><ref id="B5"><mixed-citation xmlns:xlink="http://www.w3.org/1999/xlink" xlink:type="simple">Belokobylskij SA (1996) Contribution to the knowledge of braconid fauna of the subfamily <tp:taxon-name><tp:taxon-name-part taxon-name-part-type="subfamily">Rogadinae</tp:taxon-name-part></tp:taxon-name> (<tp:taxon-name><tp:taxon-name-part taxon-name-part-type="order">Hymenoptera</tp:taxon-name-part></tp:taxon-name>, <tp:taxon-name><tp:taxon-name-part taxon-name-part-type="family">Braconidae</tp:taxon-name-part></tp:taxon-name>) of Russian Far East and Eastern Siberia. Part 2. Far Eastern Entomologist 27–28: 13–36.</mixed-citation></ref><ref id="B24"><mixed-citation xmlns:xlink="http://www.w3.org/1999/xlink" xlink:type="simple">Kirichenko NI, Ageev AA, Astapenko SA, Golovina AN, Kasparyan DR, Kosheleva OV, Timokhov AV, Tselikh EV, Zakharov EV, Musolin DL, Belokobylskij SA (2024) The diversity of parasitoid and their role in the control of the Siberian moth, <italic><tp:taxon-name><tp:taxon-name-part taxon-name-part-type="genus">Dendrolimus</tp:taxon-name-part> <tp:taxon-name-part taxon-name-part-type="species">sibiricus</tp:taxon-name-part></tp:taxon-name></italic> (<tp:taxon-name><tp:taxon-name-part taxon-name-part-type="order">Lepidoptera</tp:taxon-name-part></tp:taxon-name>: <tp:taxon-name><tp:taxon-name-part taxon-name-part-type="family">Lasiocampidae</tp:taxon-name-part></tp:taxon-name>), a major coniferous pest in Northern Asia. Life 14: 268. <ext-link xlink:href="10.3390/life14020268" ext-link-type="doi" xlink:type="simple">https://doi.org/10.3390/life14020268</ext-link></mixed-citation></ref></ref-list></tp:taxon-treatment>
